# Supplementary material for: Repeat low-level blast exposure increases transient receptor potential vanilloid 1 (TRPV1) and endothelin-1 (ET-1) expression in the trigeminal ganglion
Source: PLoS One. 2017 Aug 10;12(8):e0182102. doi: 10.1371/journal.pone.0182102 (PMC5552217; doi:10.1371/journal.pone.0182102)
Supplement: S1 Supporting Document — (XLSX) [file pone.0182102.s001.xlsx]

## Sheet: Fig 3
Fig 3. Western blot analysis_TRPV1, ET-1
TRPV1
	Single Blast				Repeat Blast
Replicate (n)	Control	Unrestrained	Restrained		Control	Unrestrained	Restrained
1	100	85	94		100	132	100
2	88	118	84		95	169	130
3	110	90	73		84	127	119
ET-1
	Single Blast				Repeat Blast
Replicate (n)	Control	Unrestrained	Restrained		Control	Unrestrained	Restrained
1	100	90	85		100	151	135
2	96	73	80		103	178	116
3	89	95	82		92	157	149

## Sheet: Fig 4
Fig 4. Western blot analysis_ET-A
ET-A
	Single Blast				Repeat Blast
Replicate (n)	Control	Unrestrained	Restrained		Control	Unrestrained	Restrained
1	100	94	64		100	147	118
2	110	82	110		98	142	140
3	120	86	73		80	163	145

## Sheet: Fig 5
Fig 5. Nocifensive behavior_Eye wipe
Single Blast-Control						Repeat Blast-Control
	Eye Wipes (sec)						Eye Wipes (sec)
Replicate (n)	0 Hr	48 Hr	96 Hr			Replicate (n)	0 Hr	48 Hr	96 Hr	144 Hr	192 Hr
1	18	22	20			1	17.5	13.5	23	17	21.5
2	18.5	17	26.5			2	15	22.5	22.5	27.5	26.5
3	12	23	25			3	12	15.5	19.5	19	18
4	19	18.5	22.5			4	13.5	21.5	26.5	16.5	19.5
5	21	20	25			5	12	21.5	21	19.5	20
						6	12	23	23	18	22
Single Blast-Unrestrained						Repeat Blast-Unrestrained
	Eye Wipes (sec)						Eye Wipes (sec)
Replicate (n)	0 Hr	48 Hr	96 Hr			Replicate (n)	0 Hr	48 Hr	96 Hr	144 Hr	192 Hr
1	25	27	22			1	13	17	30	28	24.5
2	14	18.5	20.5			2	14.5	27.5	33	28	30.5
3	20	17	18			3	12.5	28	36	37.5	27.5
4	14	17.5	16.5			4	15	22	39	21	34.5
5	11	18.5	22.5			5	15	22	39	25	34.5
						6	19	26.5	31	28	28.5
Single Blast-Restrained						Repeat Blast-Restrained
	Eye Wipes (sec)						Eye Wipes (sec)
Replicate (n)	0 Hr	48 Hr	96 Hr			Replicate (n)	0 Hr	48 Hr	96 Hr	144 Hr	192 Hr
1	19.5	23.5	22			1	16	20.5	19	19.5	18
2	21	24	22			2	14.5	27.5	33	23.5	30.5
3	16.5	15.5	20			3	17	25.5	34	26.5	25
4	17	25	26.5			4	14	27.5	21	26	20.5
5	16.5	21	22.5			5	11.5	20.5	16.5	22	19.5
						6	19	26.5	31	27.5	27.5

## Sheet: Fig 6
Fig 6. Calcium imaging analysis_Raw values
Control
	Time (sec)	Replicate (n)
	3	4.51869	1.56635	1.91024	1.18204	1.06727	1.28702	1.28041	1.11131	2.12038	1.71714	1.74193	1.78455	1.75079	1.6807	1.95097	3.05374	3.19973	4.40193	4.46884	4.47783	5.08564	3.2495	3.68728	3.73772	4.46127	4.43892	5.22114	3.97121	3.6891	3.53371	3.45847	3.61534	3.87372	3.47827	3.34805
	6	4.5538	1.56809	1.9148	1.18208	1.06772	1.28846	1.28221	1.11222	2.12467	1.73262	1.7425	1.78242	1.74922	1.68515	1.95416	3.05519	3.20316	4.40277	4.47466	4.47529	5.07373	3.24939	3.68633	3.74477	4.47797	4.44032	5.22485	3.97654	3.68534	3.53357	3.45619	3.6161	3.87912	3.48246	3.34908
	9	4.62801	1.56504	1.90976	1.18045	1.06797	1.28884	1.27985	1.11309	2.12988	1.73126	1.73666	1.78364	1.74347	1.68817	1.9593	3.05492	3.20565	4.39852	4.4757	4.47662	5.0746	3.24955	3.68376	3.74122	4.49195	4.45279	5.23851	3.98646	3.66784	3.53192	3.4537	3.619	3.88028	3.48553	3.34915
	12	4.63169	1.56092	1.89714	1.17853	1.06804	1.28701	1.27879	1.11323	2.12966	1.71917	1.73125	1.77835	1.73774	1.68817	1.96121	3.0549	3.20543	4.40853	4.46276	4.47759	5.07611	3.24906	3.68784	3.73887	4.49465	4.46713	5.26074	4.00096	3.66288	3.5341	3.45303	3.61937	3.87774	3.49795	3.35134
	15	4.63115	1.5603	1.8985	1.17799	1.06778	1.28702	1.2803	1.11347	2.1368	1.70781	1.73008	1.77427	1.73628	1.68276	1.96489	3.05637	3.20334	4.41539	4.46108	4.47723	5.07134	3.25238	3.69399	3.73871	4.5061	4.4609	5.24819	3.99818	3.66896	3.53918	3.45775	3.62589	3.89495	3.49851	3.35662
	18	4.61529	1.55947	1.891	1.17836	1.06721	1.28428	1.27632	1.11248	2.13485	1.69604	1.73087	1.76417	1.73745	1.67953	1.96851	3.05705	3.20228	4.40624	4.45949	4.47696	5.07807	3.2527	3.69078	3.73292	4.50624	4.46242	5.24974	4.00007	3.65592	3.53492	3.45391	3.62415	3.87014	3.49172	3.3557
	21	4.62911	1.56442	1.89792	1.18107	1.06845	1.28771	1.27998	1.1142	2.13534	1.69877	1.73486	1.76932	1.74169	1.67835	1.9657	3.05725	3.20275	4.41361	4.45382	4.47918	5.07556	3.25347	3.69396	3.73503	4.50802	4.46648	5.24799	4.00367	3.64466	3.53662	3.46018	3.63047	3.87315	3.49759	3.35916
	24	4.61694	1.5622	1.89285	1.18053	1.0681	1.28607	1.27808	1.11438	2.13887	1.69266	1.73382	1.76663	1.74034	1.6741	1.97058	3.05691	3.20505	4.41707	4.46171	4.48132	5.08017	3.25354	3.69696	3.7327	4.5065	4.47058	5.25125	4.00508	3.66022	3.53837	3.45902	3.63149	3.8753	3.48174	3.3598
	27	4.66386	1.56982	1.90106	1.18368	1.06919	1.29111	1.28344	1.11658	2.13016	1.69794	1.73741	1.77614	1.74309	1.67561	1.97102	3.05791	3.20562	4.40564	4.45367	4.47803	5.06602	3.25298	3.69466	3.7345	4.50243	4.47062	5.24548	4.0075	3.66395	3.53871	3.45264	3.63185	3.8703	3.48767	3.35988
	30	4.68263	1.56929	1.89491	1.18491	1.06875	1.28987	1.28252	1.11628	2.13594	1.69023	1.74332	1.7691	1.74975	1.67791	1.97986	3.05881	3.20666	4.40477	4.44546	4.46437	5.06128	3.25469	3.69675	3.72865	4.50374	4.47364	5.24611	4.00734	3.66517	3.53303	3.44679	3.6288	3.87863	3.49809	3.36242
	33	4.75523	1.5702	1.89261	1.18484	1.06892	1.28853	1.28112	1.11561	2.13507	1.68318	1.74362	1.76387	1.74952	1.66915	1.97889	3.05775	3.20676	4.3969	4.44473	4.4708	5.06019	3.25473	3.69592	3.72818	4.505	4.48211	5.2465	4.0141	3.66852	3.53658	3.44989	3.63098	3.8775	3.48064	3.36156
	36	4.77258	1.57158	1.88678	1.1855	1.07021	1.28987	1.28343	1.11633	2.14137	1.67297	1.74908	1.76175	1.75723	1.67523	1.98202	3.05785	3.20848	4.3851	4.42364	4.45488	5.05492	3.25354	3.69418	3.72791	4.49013	4.48016	5.23249	4.0132	3.65848	3.53348	3.44557	3.62816	3.86055	3.48313	3.36213
	39	4.786	1.57447	1.89847	1.18611	1.07069	1.29196	1.28533	1.11717	2.14622	1.67948	1.75261	1.76856	1.76132	1.67232	1.98755	3.05857	3.20905	4.39207	4.43684	4.45515	5.0507	3.25675	3.70778	3.73378	4.5124	4.4759	5.24211	4.01431	3.65293	3.53959	3.45068	3.63592	3.8742	3.4907	3.3724
	42	4.81554	1.57212	1.89491	1.18715	1.0716	1.28984	1.28427	1.11725	2.14125	1.66063	1.74927	1.76053	1.75816	1.67489	1.98808	3.05838	3.21109	4.3867	4.43193	4.45213	5.05494	3.2572	3.70796	3.73727	4.52279	4.48305	5.24213	4.01882	3.65391	3.53578	3.45152	3.63727	3.88865	3.48747	3.37317
	45	4.79028	1.57484	1.89283	1.18945	1.07192	1.28978	1.28268	1.11728	2.13379	1.65787	1.74998	1.76107	1.76015	1.67277	1.98768	3.0588	3.21146	4.38494	4.43419	4.44788	5.06634	3.2576	3.70547	3.74487	4.51957	4.48814	5.24939	4.02596	3.66879	3.5343	3.45114	3.63647	3.88106	3.49743	3.37222
	48	4.78268	1.57442	1.89024	1.18891	1.07279	1.29257	1.2863	1.1185	2.13187	1.6568	1.74969	1.75933	1.76016	1.67156	1.98715	3.05777	3.21401	4.39392	4.44371	4.44983	5.07111	3.26046	3.71164	3.74779	4.51539	4.491	5.24563	4.02648	3.68287	3.53581	3.45507	3.64223	3.89048	3.49926	3.37791
	51	4.83638	1.57261	1.88804	1.18778	1.0731	1.29359	1.28633	1.11897	2.1417	1.69059	1.74786	1.76272	1.76006	1.67474	1.99546	3.05872	3.21767	4.39239	4.43606	4.44966	5.05708	3.26101	3.71148	3.74202	4.51414	4.48887	5.2469	4.0275	3.68999	3.53885	3.45276	3.64232	3.88237	3.50075	3.38298
	54	4.85194	1.57263	1.87951	1.18816	1.07301	1.2931	1.28572	1.11906	2.1352	1.68861	1.74512	1.75393	1.75653	1.678	1.99132	3.0591	3.21509	4.40007	4.4345	4.44559	5.05659	3.26294	3.71533	3.74635	4.50703	4.5005	5.24989	4.03367	3.67696	3.54209	3.45784	3.64734	3.87142	3.49139	3.38553
	57	4.9089	1.57559	1.88385	1.18995	1.07396	1.29238	1.28516	1.11898	2.14402	1.68522	1.74398	1.74756	1.75474	1.6787	2.00249	3.05978	3.21926	4.39476	4.44298	4.44211	5.05323	3.26132	3.7085	3.75867	4.52376	4.4968	5.2463	4.03054	3.69967	3.53701	3.45735	3.64345	3.87974	3.49319	3.38428
	60	4.92304	1.57869	1.88555	1.1923	1.07388	1.29234	1.28582	1.11946	2.14279	1.6872	1.74954	1.74242	1.75982	1.67939	2.00804	3.0593	3.2199	4.39752	4.43674	4.44132	5.05735	3.26446	3.71135	3.76449	4.5209	4.49603	5.24794	4.03361	3.69481	3.54035	3.46191	3.64686	3.87416	3.48072	3.38922
Capsaicin	63	4.941	1.59709	1.88794	1.20391	1.07495	1.29405	1.28938	1.12145	2.14498	1.79748	1.73953	1.73802	1.75446	1.67092	2.3028	3.07246	3.22572	4.39433	4.43255	4.44317	5.0391	3.26824	3.70816	3.7522	4.52941	4.50766	5.25913	4.039	3.9214	3.53548	3.45599	4.00053	4.10701	3.48085	3.38884
	66	5.04519	1.67241	1.96538	1.25081	1.0946	1.29839	1.29502	1.12302	2.14153	1.80347	1.73667	1.74755	1.75135	1.67218	2.23271	3.0885	3.22625	4.403	4.43317	4.42946	5.04272	3.26976	3.70579	3.75439	4.55387	4.51913	5.26377	4.04972	3.91933	3.53335	3.45759	4.0112	4.10677	3.49682	3.392
	69	5.20148	3.3755	2.89337	2.48563	1.09762	1.30077	1.30447	1.12362	2.14785	1.88642	1.75239	1.75968	1.76258	1.67988	2.23604	3.09446	3.22535	4.4021	4.44356	4.43151	5.03922	3.2777	3.69956	3.77045	4.57093	4.52894	5.26966	4.06321	3.91167	3.53168	3.45232	4.02339	4.0896	4.21699	3.45136
	72	5.3059	4.10591	3.09944	3.02505	1.10788	1.30453	1.31555	1.12535	2.1361	1.91448	1.76591	1.77276	1.77653	1.72491	2.23831	3.09879	3.22689	4.4029	4.46291	4.43884	5.05213	3.28296	3.69744	3.77927	4.57812	4.53409	5.28006	4.07422	3.8885	3.53854	3.46382	4.02991	4.06729	4.21645	3.49441
	75	5.35927	4.20019	3.1277	3.09129	1.11826	1.30783	1.32499	1.12644	2.1351	1.91938	1.78777	1.7816	1.80207	1.74268	2.23002	3.10317	3.22665	4.43037	4.47459	4.46789	5.07091	3.29209	3.69925	3.78956	4.59989	4.54046	5.28387	4.08087	3.88462	3.54755	3.46274	4.02818	4.07089	4.21492	3.50415
	78	5.36445	4.13393	3.12138	3.03238	1.15603	1.31	1.33005	1.12771	2.14968	1.92235	1.79119	1.79162	1.80554	1.75533	2.22933	3.10435	3.22791	4.45138	4.48608	4.48779	5.08246	3.29973	3.69449	3.79667	4.60588	4.55022	5.29979	4.0909	3.86725	3.54981	3.46352	4.02455	4.0464	4.21305	3.53435
	81	5.37453	4.10353	3.11754	3.00313	1.24057	1.31516	1.33946	1.12969	2.13726	1.9282	1.80943	1.79743	1.8269	1.7437	2.23263	3.1094	3.23216	4.45969	4.47896	4.48135	5.07645	3.2995	3.68208	3.80113	4.62723	4.54977	5.29388	4.0936	3.87948	3.5465	3.45693	4.02438	4.03952	4.22314	3.56408
	84	5.37304	4.07239	3.10435	2.97921	1.60254	1.32045	1.34872	1.13219	2.14071	1.92119	1.80829	1.80631	1.82507	1.7505	2.23127	3.11216	3.23384	4.4736	4.5008	4.48064	5.07434	3.31724	3.68138	3.81508	4.65309	4.54885	5.29037	4.0954	3.8808	3.55323	3.46052	4.02085	4.03991	4.24366	3.60129
	87	5.37029	4.07305	3.10558	2.97663	1.75831	1.32634	1.35549	1.13553	2.14397	1.92577	1.8189	1.81436	1.8357	1.75116	2.23561	3.11425	3.23355	4.50884	4.53162	4.5126	5.129	3.32519	3.68566	3.82854	4.66097	4.55	5.28835	4.09831	3.87207	3.56443	3.46948	4.01994	4.03148	4.23719	3.69705
	90	5.37641	4.05527	3.08825	2.95896	1.70806	1.32665	1.35986	1.13536	2.14413	1.91437	1.82954	1.81897	1.85038	1.75751	2.23173	3.11635	3.23571	4.52565	4.54153	4.5291	5.13381	3.34152	3.67952	3.84287	4.66279	4.54824	5.27778	4.09718	3.88144	3.56685	3.47893	4.01843	4.02633	4.23531	3.70107
	93	5.37481	4.03005	3.06945	2.9397	1.82401	1.33011	1.36833	1.13662	2.14838	1.8887	1.83362	1.82863	1.85253	1.75187	2.22119	3.09829	3.23795	4.52909	4.54606	4.53682	5.14884	3.34711	3.67478	3.82815	4.65152	4.55237	5.28125	4.10104	3.87559	3.56443	3.47613	4.01753	4.02899	4.23649	3.71312
	96	5.36527	4.02285	3.07542	2.93065	1.89035	1.33053	1.37292	1.13624	2.15662	1.88755	1.84958	1.8315	1.87129	1.75261	2.22988	3.08891	3.24296	4.54081	4.56952	4.56121	5.17268	3.35294	3.67726	3.83767	4.68245	4.55333	5.27968	4.10469	3.87722	3.56933	3.47242	4.01749	4.03743	4.23512	3.73325
	99	5.37437	4.00075	3.05786	2.9118	1.87228	1.33119	1.37711	1.13567	2.14922	1.87749	1.85926	1.83784	1.88329	1.75133	2.22919	3.08617	3.24888	4.54327	4.57628	4.55406	5.16655	3.35148	3.67484	3.85612	4.689	4.55324	5.27666	4.10576	3.88155	3.57215	3.47127	4.01337	4.03482	4.22993	3.73065
	102	5.35769	4.001	3.05801	2.91193	1.97006	1.33463	1.38266	1.13663	2.15953	1.87843	1.87756	1.84806	1.90728	1.74923	2.22462	3.08379	3.24954	4.54361	4.58027	4.55452	5.17593	3.34448	3.67086	3.85909	4.69572	4.5506	5.26807	4.10761	3.88382	3.57012	3.46952	4.00716	4.03692	4.22668	3.72933
	105	5.37355	3.98907	3.03922	2.90692	2.07216	1.33945	1.38878	1.13833	2.1627	1.89451	1.89189	1.85992	1.92182	1.74737	2.22411	3.08122	3.25595	4.56074	4.59191	4.56901	5.19428	3.34413	3.68234	3.85221	4.69623	4.55039	5.27164	4.10877	3.88068	3.58169	3.4791	4.00852	4.03125	4.2309	3.72815
	108	5.35529	3.98674	3.03876	2.90336	2.17334	1.33775	1.38948	1.13746	2.17925	1.88398	1.90791	1.85335	1.93861	1.7488	2.21748	3.08044	3.25872	4.56555	4.58961	4.58292	5.19813	3.3467	3.6875	3.8588	4.69636	4.5541	5.26837	4.11242	3.89555	3.58259	3.4826	4.00768	4.04117	4.22121	3.72806
	111	5.36543	3.97951	3.03507	2.89788	2.29034	1.34189	1.39135	1.13967	2.15515	1.88243	1.91996	1.86469	1.95595	1.74409	2.22104	3.08155	3.26136	4.5615	4.58829	4.57448	5.20655	3.34909	3.6851	3.86332	4.68708	4.56123	5.27228	4.11847	3.89534	3.5772	3.48006	4.01753	4.04636	4.22583	3.72748
	114	5.37493	3.96643	3.02707	2.88925	2.43296	1.34187	1.39123	1.13968	2.16221	1.88563	1.93203	1.87482	1.96884	1.7425	2.21749	3.0806	3.26286	4.5886	4.60471	4.59238	5.22212	3.35443	3.70569	3.8588	4.66024	4.54987	5.26674	4.11294	3.90235	3.58314	3.48824	4.00483	4.05077	4.22555	3.72794
	117	5.37172	3.99202	3.04295	2.90446	2.46177	1.34134	1.39337	1.1399	2.17117	1.91116	1.95396	1.87891	1.99216	1.73486	2.21418	3.08016	3.26284	4.59095	4.61491	4.59807	5.22205	3.36373	3.71591	3.86832	4.66838	4.54911	5.25975	4.1146	3.90396	3.58495	3.48736	4.00793	4.06652	4.22058	3.72649
	120	5.36269	3.98188	3.03812	2.89741	2.47521	1.34457	1.39201	1.14211	2.17448	1.91446	1.95878	1.87668	1.99867	1.73983	2.2156	3.07946	3.2702	4.60114	4.60931	4.60898	5.23508	3.37013	3.72949	3.85814	4.65746	4.53894	5.255	4.10846	3.90095	3.58504	3.48927	4.01043	4.06288	4.22087	3.72639
	123	5.38037	3.97314	3.02837	2.88761	2.44131	1.34484	1.38949	1.1431	2.17078	1.91412	1.97731	1.87748	2.02174	1.73857	2.21935	3.07735	3.27262	4.61316	4.63676	4.61408	5.24617	3.37007	3.73509	3.85842	4.65995	4.54658	5.25321	4.11102	3.90852	3.59324	3.49478	4.00328	4.06951	4.17997	3.72505
	126	5.37466	3.97557	3.02736	2.89101	2.42165	1.34832	1.39126	1.14494	2.17724	1.87997	1.98924	1.88693	2.0385	1.73516	2.21845	3.07731	3.27846	4.60686	4.63202	4.61852	5.25821	3.37168	3.73337	3.84826	4.64593	4.54394	5.25198	4.10947	3.89524	3.59094	3.4958	4.00408	4.05749	4.17836	3.72521
	129	5.36815	3.95749	3.00926	2.87916	2.40986	1.35022	1.39109	1.1465	2.1772	1.85865	1.99183	1.8859	2.04018	1.73149	2.21796	3.07707	3.27367	4.60856	4.63233	4.61983	5.25133	3.37322	3.73312	3.8378	4.64351	4.55166	5.25194	4.11477	3.89547	3.5904	3.49967	4.00719	4.05513	4.17065	3.72349
	132	5.37793	3.959	3.00242	2.88104	2.38452	1.35128	1.39296	1.14685	2.17654	1.83953	2.00363	1.88049	2.05371	1.73065	2.21078	3.07606	3.27119	4.605	4.62362	4.61326	5.24309	3.37683	3.73249	3.84645	4.65295	4.54246	5.23404	4.10541	3.9	3.59122	3.49793	4.00462	4.05833	4.1769	3.72459
	135	5.36963	3.96021	3.01475	2.883	2.29175	1.35564	1.3948	1.14845	2.1807	1.82434	2.00807	1.88545	2.05813	1.73608	2.21219	3.07587	3.271	4.61199	4.64174	4.61087	5.24732	3.38184	3.73586	3.85283	4.6483	4.54266	5.23365	4.10407	3.89034	3.59821	3.507	4.00578	4.05141	4.17259	3.72278
	138	5.34774	3.95935	3.00565	2.88038	2.20741	1.35659	1.39144	1.1495	2.17066	1.80892	2.02079	1.88209	2.07109	1.73228	2.21352	3.07602	3.26991	4.61762	4.64731	4.61564	5.24877	3.37698	3.7334	3.86824	4.64958	4.54021	5.23766	4.10534	3.89352	3.59923	3.50056	3.99932	4.05139	4.16953	3.71829
	141	5.36483	3.95444	3.01029	2.87407	2.09301	1.36043	1.38949	1.15122	2.15809	1.80065	2.0252	1.88022	2.07789	1.73148	2.20914	3.07681	3.26978	4.62178	4.66122	4.62418	5.25798	3.38092	3.73895	3.86013	4.63971	4.53627	5.22848	4.10349	3.89487	3.60081	3.49861	4.00669	4.0561	4.1672	3.71673
	144	5.34534	3.96035	3.00885	2.8834	2.03703	1.35925	1.38779	1.15072	2.17365	1.78758	2.03125	1.87227	2.09095	1.73093	2.20972	3.07819	3.27386	4.61569	4.64748	4.63481	5.27185	3.38939	3.73237	3.86133	4.64344	4.55035	5.25087	4.11675	3.8949	3.59892	3.49901	3.99916	4.0438	4.16395	3.71663
	147	5.33672	3.96601	3.01957	2.88344	1.97453	1.36054	1.38801	1.15162	2.16898	1.79507	2.03641	1.87036	2.09553	1.72576	2.21246	3.07803	3.27471	4.61589	4.64601	4.63775	5.25816	3.38944	3.73114	3.8529	4.63451	4.55134	5.23727	4.11827	3.90285	3.59535	3.49834	3.99779	4.0464	4.16111	3.71541
	150	5.32482	3.95362	3.00303	2.87557	1.89463	1.35987	1.38632	1.1507	2.17059	1.78751	2.0372	1.86352	2.09989	1.7296	2.20381	3.07844	3.27443	4.61508	4.63926	4.64316	5.2518	3.38997	3.73455	3.84268	4.61989	4.54975	5.23866	4.11859	3.89283	3.59694	3.49947	3.99441	4.04684	4.16252	3.71394
	153	5.32973	3.94008	2.98558	2.86393	1.78339	1.35882	1.3844	1.15068	2.16253	1.77727	2.03518	1.86408	2.09686	1.7346	2.20099	3.07803	3.27112	4.62666	4.64918	4.65225	5.26065	3.39831	3.73932	3.83268	4.61745	4.54832	5.23434	4.11617	3.88272	3.59929	3.508	4.00529	4.04463	4.16141	3.70937
	156	5.32667	3.93733	2.99317	2.86378	1.69564	1.36194	1.38933	1.15151	2.17098	1.78772	2.03955	1.86571	2.1006	1.72449	2.20045	3.07662	3.26953	4.61657	4.64414	4.63223	5.24365	3.39427	3.73447	3.84826	4.61221	4.5552	5.2283	4.12042	3.87983	3.59124	3.49478	3.99663	4.02282	4.15823	3.70804
	159	5.32013	3.93712	2.99756	2.85936	1.59683	1.36188	1.38317	1.15091	2.17199	1.84011	2.04302	1.86386	2.1067	1.73662	2.19479	3.07839	3.26788	4.62047	4.64252	4.64592	5.25197	3.399	3.7398	3.84832	4.6045	4.55689	5.23019	4.12141	3.8641	3.59967	3.49612	3.99982	4.0114	4.15903	3.70751
	162	5.2865	3.92559	2.98023	2.85395	1.53422	1.36145	1.37986	1.1509	2.17423	1.82205	2.03876	1.86023	2.10367	1.72918	2.20615	3.079	3.26979	4.61878	4.64152	4.6343	5.25562	3.40026	3.7418	3.83819	4.60288	4.55204	5.23022	4.122	3.85501	3.60197	3.49567	3.99336	4.00787	4.15511	3.70379
	165	5.29845	3.92441	2.98566	2.85091	1.53023	1.36926	1.3841	1.15518	2.17744	1.81794	2.03349	1.86716	2.09734	1.73383	2.21062	3.07844	3.26873	4.61259	4.62432	4.62893	5.24359	3.40277	3.73739	3.84035	4.60181	4.5552	5.22287	4.12099	3.85021	3.60108	3.48667	3.98942	4.01216	4.15579	3.70595
	168	5.29697	3.89998	2.9625	2.83204	1.47956	1.36919	1.38337	1.1555	2.20726	1.80332	2.02082	1.86688	2.08589	1.73244	2.19686	3.07794	3.27223	4.60539	4.62236	4.61789	5.22461	3.40801	3.7365	3.84626	4.59312	4.5603	5.24143	4.12688	3.85051	3.59433	3.48695	3.9922	4.00237	4.15414	3.71087
	171	5.28866	3.91094	2.97641	2.83997	1.43782	1.36938	1.38107	1.15578	2.22658	1.81502	2.0287	1.86338	2.09327	1.73327	2.19757	3.07735	3.27067	4.60092	4.61356	4.6211	5.22585	3.4086	3.73506	3.86722	4.58637	4.56196	5.22449	4.12521	3.84846	3.58995	3.4867	3.97717	4.00164	4.14379	3.70869
	174	5.27344	3.90312	2.95942	2.83333	1.42429	1.37366	1.37983	1.15813	2.21033	1.80581	2.02049	1.86207	2.08406	1.737	2.19776	3.07698	3.26902	4.59429	4.60125	4.61505	5.21983	3.40683	3.73215	3.85218	4.5939	4.55693	5.22332	4.12221	3.84565	3.58278	3.48281	3.97439	4.00186	4.1431	3.70881
	177	5.27273	3.90388	2.96877	2.83468	1.39754	1.37231	1.37631	1.15776	2.17959	1.79917	2.02169	1.86076	2.0847	1.73117	2.19485	3.07604	3.27001	4.5932	4.61788	4.61299	5.21783	3.40452	3.73125	3.84947	4.58266	4.55549	5.21834	4.12141	3.83561	3.58055	3.48546	3.95348	4.00153	4.14019	3.70669
	180	5.27857	3.88802	2.95575	2.8257	1.35725	1.37254	1.37313	1.15901	2.17349	1.78896	2.01692	1.85603	2.07874	1.72985	2.19307	3.0762	3.27356	4.58524	4.60703	4.60355	5.21714	3.40147	3.72879	3.852	4.59055	4.57024	5.22586	4.12974	3.84714	3.57631	3.4843	3.94836	4.00207	4.13704	3.70567
	183	5.26567	3.87749	2.94595	2.81628	1.35079	1.37987	1.37698	1.1629	2.18227	1.76547	2.00878	1.87071	2.06813	1.73572	2.20344	3.07663	3.27491	4.58987	4.61637	4.60374	5.22071	3.39749	3.72922	3.85953	4.59287	4.56685	5.23511	4.13325	3.84737	3.57645	3.47948	3.92674	4.00478	4.14014	3.70325
	186	5.26326	3.88414	2.94861	2.82248	1.33466	1.37569	1.3714	1.16049	2.1689	1.75912	2.01755	1.86014	2.07563	1.73786	2.20698	3.07732	3.27978	4.59452	4.62875	4.61079	5.24452	3.39931	3.73316	3.86084	4.58448	4.55979	5.21889	4.12719	3.84621	3.57557	3.48049	3.89954	4.00518	4.13261	3.70178
	189	5.26239	3.87758	2.94554	2.81714	1.32433	1.37939	1.37221	1.16323	2.17485	1.75006	2.01546	1.86104	2.07281	1.73497	2.20143	3.0774	3.27779	4.57418	4.59894	4.58948	5.22073	3.39624	3.72084	3.85203	4.56757	4.57099	5.2179	4.13135	3.83561	3.56226	3.47347	3.88745	3.99149	4.13072	3.70103
	192	5.26574	3.85823	2.93367	2.80166	1.31316	1.38468	1.37419	1.16618	2.17688	1.73836	2.00968	1.8651	2.06585	1.7263	2.19513	3.0766	3.28179	4.57716	4.60138	4.58826	5.20574	3.40401	3.71875	3.84723	4.57317	4.56274	5.21537	4.12715	3.83868	3.56516	3.4681	3.8771	3.98934	4.12827	3.70179
	195	5.25747	3.8505	2.94017	2.79589	1.29018	1.37947	1.36787	1.16404	2.17523	1.72704	2.00885	1.86269	2.06475	1.73481	2.19274	3.07756	3.27945	4.57617	4.59299	4.58652	5.19102	3.40253	3.72319	3.84878	4.57242	4.56375	5.21355	4.1269	3.83257	3.56617	3.47336	3.86818	3.99259	4.12834	3.70104
	198	5.2665	3.84557	2.92771	2.79033	1.28136	1.38022	1.36848	1.16475	2.17142	1.72719	1.9976	1.86047	2.05311	1.73175	2.194	3.07817	3.28009	4.57162	4.5903	4.58927	5.18947	3.40112	3.72549	3.83808	4.5767	4.57573	5.21094	4.13045	3.83005	3.56732	3.47033	3.8649	3.98135	4.12695	3.70167
	201	5.25803	3.82841	2.90803	2.78037	1.26633	1.37949	1.36855	1.16402	2.17627	1.71527	1.98301	1.86078	2.03903	1.73944	2.19124	3.07796	3.28231	4.5786	4.60256	4.60233	5.20087	3.39954	3.72736	3.83833	4.58664	4.57823	5.22101	4.13584	3.83096	3.57109	3.46734	3.85936	3.97609	4.1248	3.70533
	204	5.25392	3.8282	2.9188	2.78041	1.25996	1.37934	1.36865	1.16475	2.1693	1.71324	1.98224	1.85351	2.03582	1.73874	2.18253	3.07955	3.2821	4.57394	4.61011	4.59845	5.19151	3.39415	3.72579	3.83582	4.61203	4.56985	5.21194	4.12959	3.8244	3.56761	3.46451	3.85279	3.96861	4.12073	3.70137
	207	5.25562	3.7973	2.90462	2.75813	1.26374	1.38246	1.3703	1.1679	2.17059	1.70395	1.97646	1.84269	2.02421	1.75369	2.18689	3.08014	3.28466	4.57237	4.60689	4.60114	5.18167	3.39287	3.72381	3.82642	4.62135	4.58354	5.22447	4.13995	3.81808	3.56744	3.45914	3.84573	3.96275	4.11917	3.70268
	210	5.25153	3.79036	2.89826	2.75186	1.26273	1.38148	1.37188	1.16707	2.17116	1.70279	1.96777	1.84597	2.01188	1.74491	2.18832	3.07991	3.28473	4.56512	4.58114	4.59122	5.17763	3.39236	3.72343	3.83151	4.61146	4.58317	5.22832	4.13908	3.8171	3.56445	3.45502	3.8447	3.96403	4.11105	3.69711
	213	5.26102	3.78509	2.88914	2.74853	1.25472	1.37705	1.36778	1.16627	2.17478	1.70182	1.95874	1.83804	2.00168	1.74819	2.18812	3.08051	3.28565	4.56071	4.57099	4.57876	5.16213	3.38966	3.72202	3.8495	4.62127	4.58845	5.21913	4.13959	3.81511	3.55923	3.45501	3.83201	3.98008	4.11355	3.69634
	216	5.24519	3.77042	2.87861	2.7381	1.24639	1.37442	1.36905	1.16522	2.17376	1.69908	1.94513	1.82881	1.98428	1.73828	2.18435	3.07992	3.28823	4.56126	4.56273	4.58143	5.17049	3.39162	3.72385	3.84657	4.6444	4.59032	5.21978	4.13997	3.80759	3.56248	3.45782	3.83677	3.97352	4.10392	3.69048
	219	5.243	3.75344	2.85911	2.72525	1.23676	1.37508	1.36839	1.16551	2.16596	1.68945	1.93246	1.82942	1.96984	1.73769	2.18438	3.0799	3.28897	4.55208	4.55964	4.57724	5.1624	3.39031	3.72272	3.8346	4.66099	4.58943	5.21615	4.13988	3.80245	3.55933	3.46064	3.83326	3.97405	4.10849	3.69367
	222	5.24217	3.72704	2.86187	2.69948	1.23015	1.37662	1.3706	1.16609	2.16648	1.69187	1.92363	1.83303	1.95996	1.73689	2.18606	3.08014	3.28814	4.54418	4.54781	4.5693	5.15888	3.38893	3.71819	3.83811	4.64382	4.59059	5.21936	4.144	3.80387	3.55892	3.4542	3.81072	3.98103	4.09799	3.69216
	225	5.23724	3.71732	2.84641	2.69212	1.22503	1.382	1.37247	1.17045	2.16686	1.6994	1.91688	1.83349	1.95333	1.73586	2.19144	3.08014	3.28949	4.53788	4.53806	4.55978	5.15779	3.39008	3.72013	3.85343	4.63135	4.5961	5.21858	4.14852	3.80636	3.557	3.45752	3.8092	3.98116	4.09267	3.69671
	228	5.25071	3.70187	2.84168	2.68386	1.22167	1.38429	1.37332	1.17123	2.16158	1.69012	1.92797	1.83533	1.95827	1.73648	2.19686	3.08264	3.28866	4.52983	4.53739	4.55818	5.15085	3.3872	3.71699	3.85146	4.6168	4.59102	5.20327	4.14354	3.79582	3.55556	3.45866	3.80009	3.97183	4.08961	3.6911
	231	5.24246	3.70192	2.84198	2.68234	1.21442	1.38011	1.36948	1.16979	2.17331	1.69236	1.92163	1.83282	1.95132	1.73111	2.18802	3.08255	3.29012	4.53635	4.52921	4.56168	5.16189	3.3899	3.72016	3.85208	4.60871	4.59777	5.21109	4.14995	3.7944	3.55564	3.45641	3.78991	3.9696	4.08763	3.69082
	234	5.24516	3.68107	2.83372	2.66651	1.2097	1.37951	1.36919	1.16941	2.16629	1.68404	1.91097	1.83315	1.93955	1.73428	2.192	3.08268	3.29097	4.53781	4.52797	4.56086	5.15189	3.39216	3.72221	3.85944	4.60215	4.60742	5.22234	4.15853	3.79111	3.55632	3.45885	3.78681	3.95791	4.08648	3.69001
	237	5.25183	3.65594	2.82095	2.64537	1.2069	1.37961	1.36759	1.17054	2.17042	1.68196	1.90499	1.82385	1.9325	1.72317	2.1851	3.08354	3.28651	4.53455	4.52114	4.5582	5.14507	3.39046	3.71964	3.86852	4.60562	4.59735	5.20897	4.15136	3.80163	3.55037	3.45459	3.78348	3.95081	4.08502	3.68989
	240	5.23224	3.62114	2.7935	2.62015	1.20164	1.3817	1.36673	1.17168	2.17501	1.68735	1.89414	1.82419	1.92093	1.73116	2.18826	3.08372	3.29225	4.53729	4.52558	4.56976	5.16117	3.39139	3.72299	3.86043	4.58714	4.59912	5.21678	4.15266	3.8041	3.55422	3.45248	3.78468	3.95363	4.08179	3.68952
	243	5.23766	3.61401	2.78254	2.61814	1.20243	1.38567	1.37251	1.17437	2.1636	1.68303	1.88601	1.83045	1.91338	1.73005	2.18173	3.08366	3.29333	4.5288	4.51447	4.56468	5.14567	3.39139	3.72263	3.87028	4.57839	4.59548	5.20423	4.15108	3.80518	3.5541	3.45902	3.78274	3.95838	4.07996	3.68618
	246	5.23402	3.60682	2.80238	2.60625	1.19803	1.38302	1.37008	1.174	2.15907	1.70021	1.87824	1.82749	1.90606	1.72602	2.17161	3.0892	3.29197	4.52285	4.50821	4.56598	5.13823	3.39112	3.72165	3.85734	4.54509	4.60165	5.21276	4.15655	3.80897	3.55327	3.45797	3.77549	3.93902	4.0729	3.68814
	249	5.24342	3.59344	2.78722	2.6024	1.19795	1.38356	1.37308	1.1744	2.16886	1.68524	1.88689	1.82392	1.9061	1.72802	2.1742	3.09084	3.29407	4.51284	4.49957	4.5524	5.1158	3.38814	3.71454	3.85455	4.55302	4.60048	5.2116	4.15607	3.80696	3.54667	3.45128	3.77508	3.93758	4.07636	3.6805
	252	5.22619	3.57902	2.78012	2.58928	1.19491	1.38323	1.37042	1.17465	2.16924	1.68269	1.88294	1.82017	1.9041	1.72414	2.16964	3.09095	3.2975	4.52509	4.51633	4.57018	5.14362	3.38976	3.72506	3.85199	4.5564	4.60443	5.21385	4.15924	3.80718	3.55284	3.45712	3.76656	3.92229	4.06901	3.69417
	255	5.22739	3.57191	2.77896	2.58053	1.19234	1.38386	1.37007	1.17536	2.16788	1.70407	1.87044	1.81357	1.89323	1.72278	2.16987	3.0904	3.29935	4.50951	4.50063	4.55461	5.11642	3.38907	3.71976	3.84571	4.55084	4.61203	5.21907	4.1651	3.79777	3.54374	3.44707	3.76449	3.91979	4.06987	3.69119
	258	5.22591	3.54924	2.76356	2.56502	1.19141	1.3887	1.37197	1.17776	2.16914	1.71176	1.85245	1.81574	1.87572	1.72542	2.17033	3.09037	3.30416	4.51274	4.50373	4.549	5.12991	3.38942	3.72071	3.83878	4.5415	4.60667	5.20617	4.16415	3.79602	3.54755	3.44964	3.76451	3.93257	4.06173	3.69078
	261	5.22564	3.54857	2.76302	2.56406	1.1909	1.38803	1.37382	1.17723	2.16235	1.73984	1.85567	1.8176	1.87817	1.71025	2.16138	3.0915	3.30651	4.51183	4.50728	4.538	5.13381	3.38632	3.72222	3.8337	4.5409	4.61532	5.21746	4.17157	3.79245	3.55175	3.44773	3.75987	3.92425	4.05589	3.6862
	264	5.21444	3.52784	2.7636	2.54996	1.18969	1.38765	1.37108	1.17713	2.1655	1.73396	1.85215	1.81455	1.87521	1.71216	2.15954	3.09192	3.30795	4.50449	4.49827	4.53067	5.108	3.38484	3.71655	3.83113	4.53404	4.61032	5.20846	4.17116	3.7722	3.54927	3.4429	3.76152	3.93492	4.05582	3.69397
	267	5.21435	3.50116	2.73822	2.52976	1.18763	1.38863	1.36884	1.17851	2.1634	1.72351	1.83985	1.80798	1.86342	1.70743	2.15722	3.0905	3.30576	4.49911	4.49625	4.53694	5.11435	3.38353	3.7158	3.83839	4.52406	4.61204	5.20421	4.17357	3.77776	3.54866	3.44525	3.75806	3.92437	4.05747	3.68169
	270	5.21998	3.48342	2.72724	2.51837	1.1881	1.38836	1.36903	1.17796	2.16141	1.70723	1.83828	1.80909	1.86135	1.71392	2.15231	3.09284	3.30969	4.49518	4.49274	4.52889	5.11278	3.38938	3.71782	3.8579	4.52855	4.61775	5.20999	4.17883	3.78692	3.54493	3.4391	3.75314	3.91324	4.04593	3.6794
Capsaicin	273	5.21566	3.47089	2.71916	2.50786	1.18832	1.39039	1.37244	1.17868	2.16979	1.70303	1.84659	1.81249	1.87071	1.71349	2.15368	3.10758	3.31246	4.49163	4.49858	4.5266	5.11561	3.39201	3.71194	3.84597	4.5079	4.61422	5.19942	4.17532	3.7848	3.54865	3.4386	3.74013	3.91123	4.04371	3.68787
	276	5.21762	3.44675	2.69147	2.52114	1.19038	1.39185	1.37707	1.1802	2.16952	1.68314	1.8352	1.80171	1.85957	1.70565	2.1619	3.11944	3.31566	4.49729	4.4986	4.52967	5.14845	3.39053	3.7139	3.84694	4.49904	4.62747	5.22016	4.18657	3.77988	3.54374	3.43374	3.74536	3.90489	4.04978	3.69247
	279	5.2532	3.51141	2.74379	2.54469	1.18693	1.42772	1.37892	1.18181	2.15079	1.68222	1.82436	1.79223	1.84817	1.70471	2.14814	3.12329	3.3164	4.49753	4.49649	4.5218	5.11559	3.39857	3.71023	3.85728	4.50327	4.63678	5.23001	4.19758	3.7827	3.54723	3.43785	3.74406	3.91649	4.05691	3.69009
	282	5.26927	3.59766	2.79882	2.61354	1.1848	1.43352	1.37824	1.18308	2.15576	1.71935	1.80746	1.79715	1.83365	1.69943	2.15079	3.12729	3.31872	4.50066	4.49542	4.52099	5.11686	3.40237	3.71053	3.86394	4.49777	4.64733	5.2222	4.20257	3.79266	3.5525	3.44101	3.74023	3.92032	4.05329	3.69153
	285	5.279	3.67004	2.83204	2.67648	1.18217	1.45381	1.37629	1.18401	2.15347	1.72436	1.79063	1.80034	1.81674	1.70829	2.13655	3.13011	3.31943	4.49764	4.49661	4.51553	5.11494	3.40089	3.70088	3.87695	4.49672	4.65474	5.23501	4.2084	3.79328	3.5534	3.44619	3.73492	3.93473	4.06046	3.68736
	288	5.27919	3.7168	2.86877	2.71097	1.18335	1.46804	1.37598	1.18734	2.16361	1.72373	1.77025	1.80287	1.79686	1.69473	2.13719	3.134	3.32261	4.50588	4.50664	4.52069	5.11341	3.40283	3.70203	3.8778	4.51906	4.66158	5.24025	4.21172	3.8037	3.54844	3.43968	3.72589	3.92698	4.05253	3.69792
	291	5.28686	3.73833	2.88446	2.73131	1.18187	1.48033	1.37936	1.191	2.15769	1.72424	1.75915	1.80858	1.78729	1.69877	2.13307	3.13566	3.32344	4.5084	4.5067	4.52309	5.11936	3.40338	3.69529	3.89341	4.53647	4.67493	5.25077	4.22181	3.80253	3.55511	3.44699	3.72843	3.93414	4.04738	3.69048
	294	5.30464	3.76002	2.89811	2.74761	1.18244	1.48116	1.38516	1.19647	2.15981	1.72446	1.75772	1.81664	1.78683	1.69297	2.13192	3.13625	3.32456	4.51142	4.51092	4.52833	5.1235	3.40274	3.69255	3.88429	4.52928	4.68077	5.26967	4.23141	3.81107	3.56	3.44503	3.73172	3.94305	4.05592	3.69254
	297	5.31229	3.77604	2.91584	2.76074	1.2053	1.487	1.38418	1.20085	2.16574	1.71183	1.74993	1.82081	1.77878	1.68836	2.13038	3.13803	3.32625	4.51922	4.51431	4.54548	5.1593	3.4074	3.69637	3.91312	4.54694	4.67319	5.2551	4.22835	3.81414	3.55972	3.44598	3.72433	3.94407	4.04685	3.69219
	300	5.32434	3.78143	2.9222	2.76581	1.23691	1.49999	1.38738	1.207	2.17589	1.71715	1.74134	1.81822	1.76929	1.69414	2.12411	3.13833	3.33438	4.51619	4.50846	4.53666	5.14176	3.40696	3.68108	3.91507	4.53522	4.69727	5.2781	4.25027	3.81602	3.56489	3.44789	3.72452	3.95227	4.0363	3.69046
	303	5.32857	3.78628	2.92387	2.76858	1.23267	1.51263	1.38911	1.2126	2.17718	1.70594	1.74083	1.82444	1.7677	1.68747	2.1301	3.13612	3.34507	4.51808	4.51863	4.53786	5.1472	3.40799	3.67836	3.93318	4.53864	4.69564	5.27357	4.25008	3.82719	3.56211	3.45027	3.71851	3.94923	4.03773	3.69113
	306	5.33261	3.78588	2.92554	2.77082	1.22914	1.53026	1.38512	1.22995	2.17509	1.69511	1.73713	1.82961	1.76399	1.68273	2.1243	3.11603	3.34764	4.52436	4.52232	4.54162	5.14806	3.41261	3.68183	3.97377	4.54726	4.69481	5.28336	4.25386	3.81932	3.56846	3.44711	3.71913	3.9534	4.02587	3.68011
	309	5.32218	3.78812	2.91557	2.7719	1.22879	1.5364	1.38484	1.23962	2.1827	1.68363	1.73672	1.81899	1.76307	1.67714	2.12914	3.11071	3.36092	4.5181	4.51484	4.53824	5.13415	3.41146	3.67833	3.9619	4.5392	4.6927	5.26856	4.25461	3.82268	3.57214	3.45214	3.71922	3.95536	4.02127	3.68455
	312	5.33166	3.77901	2.92138	2.76659	1.22847	1.54669	1.38648	1.2493	2.17989	1.6824	1.73544	1.82313	1.76176	1.67897	2.11905	3.11268	3.36705	4.52994	4.52894	4.54595	5.14044	3.41302	3.68586	3.95728	4.54355	4.68964	5.26173	4.24568	3.82068	3.57335	3.44621	3.71884	3.95004	4.01803	3.6889
	315	5.33189	3.79624	2.93518	2.77859	1.22592	1.54646	1.38635	1.25096	2.17846	1.66902	1.73317	1.82295	1.76031	1.67999	2.11217	3.10964	3.37633	4.52857	4.54544	4.5461	5.14362	3.41482	3.69013	3.9571	4.54213	4.69069	5.24481	4.24072	3.8208	3.58017	3.45821	3.71782	3.95873	4.01496	3.68726
	318	5.34051	3.78283	2.92245	2.77065	1.2249	1.56722	1.38655	1.25532	2.17935	1.66838	1.72658	1.81621	1.75289	1.67177	2.10924	3.11022	3.39028	4.5182	4.53276	4.53416	5.14756	3.41932	3.68867	3.97075	4.53479	4.70033	5.25678	4.25398	3.81896	3.58081	3.45748	3.71553	3.95488	4.01057	3.6881
	321	5.31986	3.77879	2.91565	2.76664	1.22035	1.57081	1.38231	1.26742	2.19584	1.66174	1.73698	1.81881	1.7621	1.67307	2.10622	3.10977	3.39353	4.52588	4.5447	4.53617	5.14962	3.42366	3.69385	3.97959	4.53913	4.70184	5.24924	4.25078	3.81423	3.5743	3.45864	3.71728	3.96141	4.00951	3.68453
	324	5.30975	3.77453	2.92115	2.761	1.21878	1.56371	1.3801	1.27988	2.20038	1.64809	1.7322	1.81625	1.75764	1.66668	2.11063	3.10965	3.4134	4.527	4.53994	4.54567	5.14054	3.42701	3.69691	3.9845	4.55859	4.69838	5.24405	4.24639	3.82756	3.57601	3.45459	3.7158	3.95967	4.00293	3.68419
	327	5.32402	3.77025	2.91158	2.75919	1.21969	1.57308	1.38325	1.29567	2.20561	1.64449	1.72562	1.81579	1.75114	1.66738	2.10168	3.10936	3.41377	4.52624	4.53216	4.54622	5.14065	3.42811	3.70129	4.00704	4.58009	4.69469	5.23578	4.24337	3.81693	3.57834	3.4586	3.71926	3.96566	3.99709	3.66442
	330	5.31724	3.7713	2.91106	2.76002	1.2183	1.57687	1.3805	1.303	2.20558	1.64345	1.72635	1.81384	1.75221	1.67087	2.09994	3.11019	3.42431	4.53287	4.53476	4.54093	5.14363	3.42663	3.71053	3.99982	4.58129	4.69343	5.23541	4.24113	3.81937	3.57886	3.4596	3.71962	3.95691	3.99593	3.66969
	333	5.30905	3.76372	2.91064	2.75228	1.21649	1.57407	1.38082	1.31258	2.21373	1.6404	1.72918	1.81701	1.75306	1.66304	2.10674	3.11028	3.42613	4.5362	4.53767	4.5471	5.14697	3.42708	3.71204	4.02089	4.60819	4.70107	5.2367	4.24208	3.82609	3.57955	3.46201	3.71991	3.95002	3.99617	3.65358
	336	5.31436	3.7559	2.89302	2.75204	1.21772	1.57336	1.38097	1.31137	2.2149	1.63714	1.72842	1.82198	1.7538	1.66668	2.10433	3.10945	3.43581	4.5295	4.52949	4.54218	5.14528	3.43042	3.71712	4.02231	4.60508	4.70448	5.23762	4.24427	3.81413	3.58157	3.46201	3.71655	3.96049	3.99416	3.64968
	339	5.30394	3.75627	2.8916	2.75249	1.21687	1.57694	1.38696	1.33003	2.24137	1.6266	1.7271	1.81952	1.75326	1.65873	2.10245	3.10932	3.44337	4.53131	4.52519	4.54347	5.14047	3.42577	3.71644	4.02415	4.60913	4.6983	5.22548	4.24651	3.81287	3.58133	3.46339	3.71613	3.94608	3.99335	3.64172
	342	5.30761	3.75438	2.89016	2.75168	1.21552	1.57723	1.38678	1.33574	2.25205	1.63171	1.73229	1.82597	1.75825	1.67002	2.10014	3.10982	3.44844	4.53074	4.52127	4.54037	5.12586	3.4299	3.71753	4.02278	4.6146	4.69829	5.21793	4.2451	3.81801	3.57447	3.46581	3.71414	3.94673	3.99319	3.64055
	345	5.31196	3.74082	2.88399	2.73807	1.21468	1.58698	1.38124	1.33262	2.25161	1.62641	1.73853	1.81895	1.76517	1.66235	2.1071	3.1097	3.45276	4.53221	4.52072	4.54702	5.13481	3.4377	3.71882	4.00959	4.59515	4.69523	5.21572	4.24149	3.81878	3.57419	3.46397	3.71546	3.95674	3.99527	3.63872
	348	5.29139	3.73456	2.88002	2.7359	1.21869	1.58776	1.38121	1.33936	2.24655	1.61854	1.73714	1.80992	1.76389	1.66324	2.09552	3.1099	3.45391	4.53153	4.51285	4.54223	5.14079	3.43449	3.7212	4.01186	4.59602	4.69534	5.22214	4.24151	3.81205	3.57743	3.46587	3.71279	3.95633	3.98164	3.63883
	351	5.30429	3.73912	2.8849	2.74091	1.22219	1.58863	1.3833	1.34233	2.23877	1.62044	1.73753	1.80729	1.76237	1.65867	2.09072	3.11194	3.44881	4.52731	4.50365	4.54298	5.14703	3.43408	3.72201	3.99708	4.58455	4.69502	5.21204	4.23803	3.80334	3.5788	3.46469	3.71253	3.95864	3.992	3.63478
	354	5.29901	3.72691	2.87289	2.73094	1.21707	1.58517	1.37951	1.34023	2.26407	1.62711	1.74457	1.81443	1.77273	1.65529	2.08825	3.11176	3.44459	4.52536	4.5116	4.53553	5.1387	3.43428	3.72572	4.00646	4.58228	4.67577	5.2032	4.22421	3.81032	3.57531	3.46121	3.71163	3.97046	3.99213	3.62991
	357	5.28029	3.72536	2.87173	2.73166	1.21363	1.57518	1.37574	1.33942	2.2728	1.62323	1.74978	1.81267	1.77894	1.66327	2.09115	3.11075	3.45043	4.53551	4.51501	4.54756	5.14232	3.43825	3.72914	4.01133	4.56624	4.674	5.20776	4.22668	3.80285	3.57647	3.46439	3.71114	3.97021	3.97901	3.61104
	360	5.28885	3.72013	2.87218	2.72719	1.21663	1.56741	1.37815	1.3416	2.2658	1.62967	1.74937	1.80632	1.77963	1.65738	2.08617	3.10921	3.441	4.52294	4.50921	4.53083	5.13065	3.43445	3.7219	4.01055	4.55808	4.67872	5.19573	4.22305	3.8027	3.57717	3.46926	3.71215	3.96377	3.97694	3.6085
	363	5.27248	3.71808	2.8702	2.72709	1.21401	1.56944	1.3777	1.34091	2.24437	1.62664	1.75952	1.80913	1.78997	1.66267	2.09011	3.11048	3.44938	4.52232	4.5107	4.52591	5.10976	3.43083	3.72476	4.02372	4.55746	4.67712	5.19528	4.22368	3.80261	3.56964	3.46274	3.71013	3.94774	3.97683	3.616
	366	5.28044	3.71303	2.86924	2.72198	1.21266	1.55997	1.38072	1.35039	2.22466	1.62668	1.76623	1.80439	1.79605	1.65483	2.09483	3.10986	3.4505	4.52172	4.49898	4.52882	5.13012	3.4333	3.72241	4.00967	4.53504	4.67877	5.19387	4.22523	3.80512	3.57077	3.46152	3.70977	3.95478	3.97428	3.60491
	369	5.28556	3.69084	2.84653	2.70725	1.21288	1.56008	1.37823	1.35409	2.22387	1.63399	1.76649	1.80357	1.79807	1.6583	2.08055	3.11039	3.4467	4.52649	4.50574	4.53716	5.12812	3.43605	3.72871	3.9869	4.52805	4.67034	5.17264	4.21557	3.80646	3.56911	3.46121	3.70898	3.93776	3.96478	3.58512
	372	5.26766	3.68688	2.8525	2.70335	1.21372	1.55611	1.38103	1.35438	2.23145	1.6265	1.75437	1.79306	1.78885	1.64504	2.08579	3.11042	3.44261	4.50702	4.49939	4.52138	5.12792	3.4399	3.71496	3.99143	4.5387	4.66733	5.17992	4.21768	3.80235	3.56973	3.47649	3.7071	3.93778	3.9686	3.57977
	375	5.27249	3.67649	2.84463	2.69517	1.21295	1.54865	1.38109	1.35095	2.21635	1.62913	1.74453	1.79771	1.7769	1.65013	2.08683	3.11053	3.44218	4.50663	4.49812	4.52358	5.11595	3.44376	3.71782	3.99796	4.53945	4.66652	5.18797	4.22148	3.79416	3.56271	3.46101	3.70831	3.93682	3.95108	3.5781
	378	5.25445	3.67076	2.84334	2.68926	1.21261	1.55088	1.3815	1.34284	2.22439	1.61801	1.74751	1.79638	1.77789	1.65127	2.08293	3.111	3.42533	4.51082	4.50156	4.51816	5.11137	3.44419	3.71986	3.98415	4.5296	4.66292	5.17208	4.21397	3.78734	3.56528	3.46305	3.70739	3.93499	3.9536	3.57504
	381	5.24402	3.66589	2.83772	2.6883	1.21506	1.55025	1.37932	1.33556	2.22777	1.62176	1.74642	1.7896	1.77718	1.64244	2.07957	3.11074	3.42482	4.50381	4.48862	4.51488	5.10952	3.44264	3.71216	3.99019	4.54018	4.66957	5.17391	4.21631	3.77498	3.56784	3.46092	3.70606	3.93585	3.95849	3.57106
	384	5.24034	3.6438	2.8198	2.6692	1.21611	1.55154	1.38556	1.33466	2.2169	1.61917	1.75621	1.78329	1.78778	1.64899	2.08225	3.1108	3.42309	4.5083	4.481	4.51397	5.12511	3.44439	3.72216	3.97727	4.55358	4.66899	5.18468	4.21564	3.78302	3.56075	3.45665	3.70632	3.93447	3.9459	3.55451
	387	5.23307	3.64072	2.81661	2.66618	1.21219	1.5512	1.38292	1.32876	2.22115	1.60984	1.75752	1.78661	1.76028	1.65203	2.07668	3.11211	3.41981	4.50404	4.48902	4.51278	5.12169	3.44308	3.72255	3.97271	4.55979	4.65819	5.16717	4.20571	3.77781	3.56471	3.45136	3.7068	3.92394	3.94577	3.54407
	390	5.22677	3.62476	2.80206	2.65419	1.2113	1.54855	1.38805	1.32446	2.22523	1.61982	1.75914	1.77764	1.76224	1.65131	2.07089	3.11227	3.41966	4.49206	4.47326	4.49321	5.10692	3.44205	3.70956	3.96029	4.56601	4.67077	5.17327	4.21447	3.77493	3.56454	3.45083	3.70472	3.91943	3.94656	3.54527
	393	5.22027	3.59923	2.79073	2.63418	1.20881	1.54829	1.38925	1.31993	2.21365	1.61305	1.75125	1.78278	1.77436	1.64108	2.07119	3.11424	3.41998	4.50611	4.48035	4.50575	5.12467	3.4463	3.71993	3.96262	4.58703	4.6624	5.16634	4.20848	3.76506	3.55604	3.44372	3.70872	3.90317	3.93376	3.54858
	396	5.21428	3.59379	2.78854	2.63193	1.20734	1.54642	1.39029	1.31411	2.21345	1.61006	1.75972	1.78291	1.78228	1.64325	2.06952	3.11471	3.4177	4.50904	4.47712	4.50599	5.129	3.44907	3.72108	3.97649	4.58808	4.66503	5.17607	4.20693	3.76304	3.56343	3.44801	3.70471	3.91533	3.93004	3.5368
	399	5.2206	3.60113	2.79194	2.64139	1.20421	1.54652	1.3878	1.31302	2.22272	1.60779	1.76045	1.77736	1.78395	1.64297	2.06839	3.11458	3.41508	4.50334	4.46802	4.49895	5.1087	3.45001	3.71734	3.95823	4.58573	4.65586	5.16325	4.20265	3.75648	3.56658	3.45331	3.70326	3.90489	3.92669	3.5339
	402	5.20675	3.60424	2.79727	2.64162	1.20744	1.54766	1.3891	1.31173	2.22349	1.60658	1.76491	1.77846	1.7625	1.64499	2.06243	3.11454	3.41495	4.49689	4.46544	4.49606	5.10638	3.45019	3.71555	3.93726	4.57888	4.66788	5.16929	4.21292	3.76172	3.5644	3.45093	3.70952	3.90601	3.92284	3.53342
	405	5.20558	3.58275	2.77739	2.62904	1.20779	1.5391	1.38704	1.31254	2.22235	1.61593	1.7516	1.77687	1.76703	1.64791	2.0599	3.11685	3.41235	4.49528	4.46228	4.49385	5.10683	3.44632	3.71234	3.94311	4.58037	4.66856	5.17439	4.21374	3.7644	3.56252	3.44571	3.70281	3.89437	3.92567	3.53641
	408	5.1986	3.56559	2.78497	2.61411	1.20669	1.54081	1.38916	1.31387	2.22609	1.60684	1.76466	1.77652	1.77977	1.64187	2.05656	3.11542	3.41657	4.49169	4.46023	4.48202	5.09174	3.44602	3.70987	3.94304	4.57652	4.67377	5.17434	4.21521	3.75718	3.55946	3.44639	3.70345	3.89379	3.91335	3.53335
	411	5.18734	3.56388	2.78471	2.61261	1.20604	1.54082	1.3861	1.31044	2.22171	1.60876	1.75975	1.77172	1.77522	1.64348	2.06011	3.11644	3.4145	4.48626	4.46054	4.47324	5.08652	3.44087	3.7076	3.94179	4.57956	4.66885	5.15288	4.20805	3.7515	3.55969	3.44152	3.70252	3.88846	3.91713	3.53416
	414	5.19106	3.5494	2.7709	2.60445	1.20817	1.53692	1.38968	1.31058	2.2112	1.60917	1.76226	1.77027	1.75922	1.63973	2.05789	3.11566	3.42035	4.48883	4.46917	4.48123	5.09385	3.44154	3.70651	3.93603	4.56011	4.6729	5.17022	4.2147	3.75009	3.55183	3.43888	3.70443	3.90053	3.90338	3.53165
	417	5.17602	3.55678	2.77568	2.60885	1.20482	1.5365	1.38786	1.30965	2.21466	1.60402	1.7626	1.77489	1.76028	1.64203	2.05441	3.11722	3.4202	4.48857	4.48169	4.4784	5.0916	3.44036	3.70489	3.93689	4.565	4.66915	5.15591	4.21313	3.74876	3.55193	3.4405	3.70444	3.89422	3.89043	3.53178
	420	5.17111	3.53874	2.76153	2.59258	1.20536	1.52773	1.38657	1.31026	2.20581	1.61348	1.75727	1.76371	1.755	1.64617	2.05224	3.11651	3.42172	4.48396	4.46014	4.47117	5.06743	3.44528	3.70651	3.91884	4.5571	4.68275	5.16574	4.2243	3.74585	3.55427	3.43811	3.70465	3.88852	3.89498	3.53064
	423	5.17457	3.51709	2.74935	2.57835	1.20494	1.5284	1.38722	1.31226	2.20448	1.61697	1.74118	1.76076	1.76004	1.63924	2.0575	3.11737	3.42333	4.4806	4.45408	4.48036	5.0812	3.44011	3.70428	3.90513	4.56695	4.67344	5.15716	4.22121	3.74434	3.55246	3.43818	3.70372	3.88098	3.88758	3.53078
	426	5.16004	3.51569	2.75097	2.57678	1.20535	1.52154	1.38906	1.31619	2.20124	1.61596	1.74636	1.75533	1.76446	1.64515	2.05393	3.11866	3.42232	4.47413	4.45287	4.47302	5.09334	3.4401	3.7029	3.90856	4.56637	4.6714	5.16482	4.22322	3.74814	3.55529	3.43447	3.69833	3.88584	3.8844	3.53006
	429	5.17644	3.50218	2.74508	2.56713	1.20676	1.52212	1.38844	1.31666	2.19138	1.61573	1.74748	1.75344	1.76424	1.63556	2.0493	3.1192	3.42813	4.47821	4.45159	4.47126	5.09001	3.44167	3.70515	3.91634	4.57268	4.67374	5.15568	4.22395	3.74326	3.54831	3.43201	3.70282	3.88011	3.88307	3.52273
	432	5.15432	3.49377	2.7516	2.5603	1.20926	1.51629	1.38941	1.31465	2.20414	1.61165	1.75226	1.74953	1.77135	1.63782	2.05147	3.11905	3.42676	4.47686	4.45235	4.47351	5.081	3.44103	3.70302	3.90359	4.56004	4.67783	5.15646	4.2246	3.73896	3.55151	3.42781	3.69688	3.87455	3.87973	3.51908
	435	5.13215	3.48189	2.72854	2.55468	1.20759	1.50074	1.39288	1.31287	2.19548	1.61153	1.7548	1.74956	1.74456	1.63637	2.05441	3.12055	3.43294	4.48402	4.46818	4.47401	5.10031	3.44285	3.70727	3.91635	4.57017	4.70319	5.16819	4.23564	3.73885	3.55201	3.42906	3.69382	3.87229	3.87346	3.51695
	438	5.14677	3.46636	2.7271	2.54126	1.20926	1.50416	1.39203	1.31687	2.18879	1.60378	1.75354	1.74242	1.74316	1.63846	2.05321	3.11951	3.43337	4.48137	4.48587	4.47998	5.10264	3.44213	3.7028	3.92387	4.5673	4.70189	5.16461	4.23525	3.74701	3.55301	3.42948	3.68883	3.87932	3.87494	3.51728
	441	5.14413	3.44228	2.70971	2.52099	1.21034	1.49647	1.39228	1.32092	2.20751	1.61156	1.75933	1.74107	1.74646	1.63188	2.05528	3.12084	3.4301	4.47259	4.48197	4.46542	5.08633	3.44066	3.69602	3.93924	4.59259	4.69119	5.14459	4.2277	3.73836	3.55114	3.42844	3.69011	3.8719	3.87599	3.5125
	444	5.13532	3.43002	2.70666	2.50949	1.21076	1.49907	1.39139	1.32195	2.20857	1.60725	1.75291	1.73811	1.75905	1.63713	2.04562	3.12172	3.43396	4.47765	4.48315	4.46654	5.09821	3.44414	3.69889	3.94319	4.6059	4.70638	5.16365	4.23666	3.72819	3.54932	3.42453	3.68809	3.87729	3.87456	3.51171
	447	5.12496	3.43341	2.7203	2.50922	1.2136	1.48191	1.38886	1.31838	2.20086	1.60245	1.76189	1.7405	1.77091	1.63884	2.04326	3.12111	3.44366	4.48233	4.47683	4.46894	5.09409	3.44598	3.70115	3.92955	4.60833	4.69596	5.13794	4.23304	3.72373	3.55015	3.4247	3.6743	3.87681	3.86384	3.50735
	450	5.11646	3.41575	2.71232	2.49351	1.21026	1.48133	1.3881	1.31803	2.19341	1.60489	1.76048	1.73534	1.7423	1.63414	2.04198	3.12076	3.43926	4.4712	4.47204	4.45818	5.08419	3.43927	3.6893	3.91982	4.5904	4.71022	5.14826	4.2394	3.73431	3.55342	3.42641	3.67331	3.88863	3.85951	3.50657
	453	5.11021	3.39746	2.6939	2.48511	1.21147	1.47581	1.39426	1.31766	2.19214	1.61015	1.77674	1.73255	1.76	1.63897	2.04724	3.12371	3.44668	4.4841	4.47627	4.46455	5.09471	3.44633	3.69168	3.91686	4.59317	4.70582	5.16059	4.24469	3.73642	3.546	3.4243	3.6761	3.87976	3.85211	3.50643
	456	5.11171	3.38663	2.69412	2.47661	1.21082	1.46457	1.39163	1.30942	2.19632	1.61106	1.75111	1.74152	1.76629	1.6419	2.03558	3.1219	3.45282	4.47736	4.4718	4.46766	5.09297	3.44496	3.69394	3.89374	4.57921	4.70732	5.15152	4.243	3.72386	3.5516	3.42727	3.67801	3.87953	3.84361	3.50465
	459	5.11092	3.39031	2.68788	2.48386	1.20828	1.45927	1.39085	1.30424	2.19418	1.60518	1.75364	1.72992	1.76874	1.63624	2.04142	3.12025	3.44975	4.48178	4.4624	4.46908	5.0992	3.44598	3.69241	3.89336	4.55787	4.7081	5.15148	4.24773	3.73178	3.5476	3.43041	3.67665	3.88839	3.84862	3.50111
	462	5.09673	3.40193	2.70519	2.48755	1.2086	1.45342	1.39421	1.3056	2.19608	1.59582	1.76379	1.72465	1.75247	1.63288	2.04495	3.12145	3.44343	4.48824	4.48268	4.47974	5.09984	3.44717	3.69128	3.89165	4.54757	4.71329	5.14411	4.24395	3.7238	3.54496	3.42482	3.68395	3.88558	3.84019	3.49666
	465	5.09195	3.37875	2.69122	2.46894	1.20693	1.46646	1.39446	1.3063	2.18889	1.61041	1.77772	1.72867	1.76784	1.63205	2.03905	3.12175	3.44326	4.48189	4.46891	4.47507	5.08615	3.4452	3.68659	3.92249	4.54107	4.70519	5.14421	4.24302	3.71454	3.54764	3.42998	3.66314	3.88466	3.81915	3.49745
	468	5.08414	3.38551	2.68618	2.47738	1.20613	1.46301	1.39651	1.30395	2.18872	1.61173	1.77979	1.72887	1.75435	1.63211	2.03942	3.12261	3.48515	4.4768	4.46242	4.47147	5.07177	3.44744	3.68055	3.92594	4.53557	4.73833	5.14395	4.24831	3.71417	3.54644	3.4275	3.66797	3.87686	3.80588	3.49446
	471	5.08827	3.37124	2.68038	2.4649	1.20677	1.45159	1.40089	1.30165	2.18526	1.60442	1.76463	1.72821	1.77023	1.63114	2.04128	3.123	3.45261	4.48059	4.45132	4.46277	5.06177	3.44982	3.67836	3.9139	4.53996	4.71212	5.13895	4.23711	3.71199	3.54726	3.42465	3.68359	3.88808	3.79314	3.49279
	474	5.08911	3.364	2.67424	2.46079	1.20139	1.45439	1.39984	1.29889	2.18776	1.61048	1.76304	1.73725	1.75943	1.62618	2.02497	3.12264	3.4485	4.48306	4.45011	4.46267	5.05649	3.45069	3.68018	3.89999	4.55491	4.71338	5.13936	4.24411	3.71465	3.54485	3.42558	3.65465	3.87451	3.78555	3.4915
	477	5.08102	3.34614	2.66187	2.447	1.20204	1.4481	1.40313	1.29985	2.18763	1.60894	1.77069	1.74161	1.77032	1.6229	2.01993	3.12408	3.45244	4.48245	4.4467	4.45756	5.0635	3.44895	3.67928	3.91462	4.58361	4.70919	5.13249	4.24493	3.71998	3.54697	3.42763	3.63073	3.87148	3.77375	3.4925
	480	5.06697	3.33815	2.65984	2.44075	1.19639	1.48329	1.40018	1.29529	2.19024	1.61144	1.7601	1.74319	1.76132	1.6276	2.00952	3.12461	3.46358	4.48072	4.44528	4.45792	5.05348	3.44751	3.68207	3.91676	4.57023	4.7045	5.12537	4.24602	3.71196	3.54864	3.42796	3.64075	3.86496	3.77006	3.49017
KCl	483	5.17872	3.46351	2.68495	2.54585	2.93079	1.48996	1.45276	1.81148	3.36704	1.60826	2.08629	1.7313	2.15199	1.88607	2.29069	3.14276	3.54181	4.40053	4.35053	4.34528	4.98684	3.50824	3.69096	3.88083	4.46255	4.75906	5.08374	4.32573	3.7126	3.56136	3.40039	4.02556	3.91534	4.2297	3.73378
	486	5.15246	3.44279	2.69663	2.56853	2.85065	1.96592	1.76168	1.78824	3.35033	1.69673	2.08254	1.76724	2.15322	1.87397	2.29158	3.31408	4.04731	4.64359	4.5553	4.47093	5.15485	4.85402	3.69856	4.51708	4.56527	5.76091	6.31724	4.86293	3.70696	3.56265	3.41129	4.01866	3.90847	4.40128	4.82371
	489	5.16823	3.44221	2.68412	2.54139	2.79651	1.97239	1.77999	1.75172	3.31186	1.72498	2.09152	1.77161	2.16172	1.85621	2.28391	3.30275	4.09873	4.6648	4.57465	4.4855	5.1986	4.89316	3.69655	4.55697	4.55506	5.94347	6.56722	4.87975	3.74699	3.56546	3.41157	4.00702	3.89608	4.41548	4.85088
	492	5.17106	3.4312	2.68049	2.5346	2.70469	1.95034	1.7707	1.66759	3.27508	1.73841	2.0956	1.77193	2.1673	1.86002	2.28128	3.2972	4.0859	4.66409	4.57395	4.49001	5.20099	4.87591	3.69725	4.55343	4.54692	5.95961	6.58795	4.86891	3.74134	3.56982	3.41672	4.00347	3.90131	4.39237	4.85109
	495	5.15573	3.41731	2.67649	2.52275	2.41792	1.92018	1.78476	1.6058	3.25685	1.74297	2.07605	1.77885	2.14629	1.85055	2.2863	3.29915	4.07425	4.6616	4.5686	4.48904	5.20928	4.85655	3.68837	4.56414	4.53954	5.9607	6.60288	4.87482	3.7507	3.57455	3.41167	3.99659	3.90111	4.37136	4.83868
	498	5.15287	3.4187	2.66397	2.51007	2.22656	1.84938	1.77556	1.58369	3.2458	1.74944	2.04707	1.77344	2.11648	1.84396	2.28169	3.30051	4.06017	4.64715	4.55243	4.48039	5.20002	4.8335	3.67417	4.56302	4.53209	5.93861	6.56981	4.87213	3.7623	3.56774	3.40362	3.97811	3.88615	4.34536	4.81072
	501	5.18932	3.42287	2.67141	2.50751	2.15758	1.79684	1.76623	1.57056	3.21533	1.75718	2.02509	1.77437	2.09421	1.83687	2.28757	3.30309	4.06314	4.65433	4.63143	4.44751	5.15316	4.94319	3.82482	4.55768	4.52197	5.91395	6.55282	4.86651	3.76499	3.57555	3.4855	4.00243	3.8835	4.33226	4.87931
Repeat Blast_Unrestrained
	Time (sec)	Replicate (n)
	3	2.77505	2.85177	2.83632	2.8664	2.78803	1.09759	1.08599	1.07945	0.740475	1.06494	0.949062	0.788556	0.898185	1.25478	0.625589	1.00234	1.34927	1.23006	1.13301	1.43449	1.29004	1.1805	0.968449	1.11131	2.34702	3.71089	3.08705	2.34204	1.99066	3.4269	4.49889	3.71172	3.73077	4.05976	3.73926	2.20007	3.1347	2.98576	3.8289	2.47228	3.60444	2.11925	2.52703	2.24336	1.5053	4.49175	1.85424	2.0918
	6	2.77542	2.84883	2.83356	2.86342	2.78504	1.09817	1.08704	1.08043	0.738661	1.06662	0.95216	0.789345	0.897729	1.25456	0.626462	0.99837	1.3455	1.2286	1.13265	1.43234	1.28937	1.18411	0.968936	1.11323	2.3725	3.71166	3.08446	2.35252	2.02582	3.50673	4.50528	3.73132	3.74447	4.04636	3.69707	2.18033	3.1414	2.99259	3.83006	2.47173	3.58457	2.1209	2.52777	2.24065	1.50774	4.50507	1.85805	2.087
	9	2.77344	2.85029	2.83756	2.86445	2.78391	1.0996	1.08893	1.07009	0.740103	1.06833	0.958515	0.787985	0.898689	1.25374	0.625733	0.999542	1.34902	1.22957	1.1329	1.43704	1.29385	1.18173	0.967442	1.11157	2.3486	3.7459	3.10016	2.35064	2.01865	3.48987	4.48509	3.75876	3.72708	4.03535	3.68365	2.16722	3.13384	2.98852	3.82574	2.46815	3.60523	2.12104	2.52857	2.23774	1.50836	4.50204	1.84486	2.10025
	12	2.77211	2.85109	2.83674	2.86468	2.78142	1.10028	1.08934	1.07126	0.738404	1.07656	0.968136	0.791366	0.903154	1.25548	0.626897	0.999575	1.35082	1.22901	1.13336	1.4372	1.29438	1.18355	0.967568	1.11207	2.34367	3.79972	3.10545	2.35401	2.01963	3.43698	4.49425	3.72081	3.73954	4.05418	3.70241	2.16742	3.14008	2.99784	3.83071	2.47083	3.62316	2.12448	2.53379	2.23696	1.50955	4.52804	1.84657	2.12457
	15	2.77271	2.8533	2.83841	2.86758	2.78303	1.10151	1.09017	1.07292	0.739944	1.06956	0.957604	0.788942	0.899628	1.25313	0.625175	1.00023	1.35163	1.22931	1.13565	1.43871	1.29777	1.18296	0.967846	1.11124	2.33715	3.7657	3.06052	2.35648	2.02245	3.46316	4.49702	3.72188	3.74344	4.03469	3.73497	2.16322	3.12559	2.99938	3.81134	2.46484	3.5949	2.12127	2.53114	2.2303	1.50941	4.50711	1.83739	2.11643
	18	2.77028	2.85177	2.83516	2.86535	2.78206	1.10311	1.09203	1.07542	0.737742	1.06655	0.954636	0.788179	0.901002	1.25313	0.624204	0.998935	1.35074	1.23113	1.13345	1.43773	1.29958	1.18724	0.969266	1.11216	2.34497	3.76107	3.10434	2.36207	2.01833	3.49847	4.50167	3.74538	3.73524	4.0077	3.71982	2.16202	3.14122	3.01771	3.82575	2.47166	3.61304	2.12849	2.53969	2.23611	1.51717	4.51984	1.84406	2.12758
	21	2.77041	2.85171	2.83579	2.86532	2.78195	1.10303	1.09173	1.07662	0.737427	1.06449	0.954097	0.787838	0.900855	1.25436	0.626602	0.999197	1.3512	1.22811	1.13604	1.4392	1.29984	1.18474	0.966907	1.11216	2.35082	3.71541	3.09494	2.36382	2.01764	3.40536	4.53205	3.72682	3.73311	4.00301	3.72972	2.15456	3.12751	3.00512	3.80755	2.46498	3.62518	2.12053	2.53385	2.22956	1.51259	4.51535	1.83232	2.11885
	24	2.77175	2.84863	2.83298	2.86354	2.78142	1.10423	1.09317	1.07919	0.741235	1.06478	0.956923	0.790247	0.899072	1.25059	0.624613	0.999277	1.35283	1.22914	1.13678	1.44043	1.29857	1.18222	0.965282	1.11042	2.35876	3.71787	3.09271	2.35781	2.01452	3.49749	4.50303	3.7258	3.72124	4.03275	3.75933	2.15873	3.13343	2.99821	3.81284	2.46789	3.62528	2.12628	2.53877	2.22906	1.51399	4.52314	1.83119	2.1213
	27	2.7739	2.85344	2.84009	2.86794	2.78692	1.10505	1.09421	1.07322	0.739645	1.0603	0.952294	0.785649	0.900671	1.25215	0.627	1.00023	1.3572	1.23301	1.13892	1.44489	1.30144	1.18143	0.965744	1.10874	2.36114	3.73208	3.07252	2.3612	2.01924	3.49362	4.50052	3.72728	3.71336	4.02705	3.73409	2.15865	3.14287	3.01247	3.82708	2.47955	3.65048	2.13229	2.55049	2.23235	1.51815	4.54488	1.83282	2.13718
	30	2.77243	2.85095	2.83516	2.86673	2.78426	1.10797	1.09627	1.07708	0.742379	1.06472	0.956426	0.789038	0.898821	1.25118	0.627448	0.999088	1.35348	1.22996	1.13546	1.44087	1.30171	1.18537	0.968222	1.11144	2.34519	3.73301	3.0554	2.36217	2.02088	3.48789	4.50948	3.7407	3.72528	4.01514	3.72403	2.1553	3.13973	3.00344	3.82168	2.4793	3.64207	2.13322	2.54888	2.23434	1.52144	4.52846	1.83323	2.13546
	33	2.77371	2.85156	2.83568	2.86665	2.78489	1.10108	1.07755	1.08072	0.747787	1.06808	0.957576	0.787845	0.900229	1.25218	0.628923	0.998982	1.3533	1.23087	1.13672	1.44206	1.30226	1.18466	0.966593	1.11269	2.32916	3.7566	3.04793	2.36753	2.02218	3.46069	4.54634	3.75026	3.70279	4.03753	3.69828	2.15691	3.1336	3.0061	3.81555	2.47376	3.63719	2.13344	2.54556	2.2335	1.51883	4.5306	1.82849	2.14426
	36	2.77123	2.84944	2.83461	2.8628	2.78309	1.10458	1.08007	1.08583	0.745968	1.07331	0.963086	0.787517	0.898287	1.24858	0.626745	1.00017	1.3505	1.22749	1.13344	1.43887	1.29987	1.18654	0.966388	1.11158	2.32705	3.79069	3.03642	2.36442	2.02083	3.43926	4.50108	3.74976	3.71618	4.04699	3.70679	2.14508	3.1341	3.01226	3.81084	2.47088	3.63143	2.13175	2.54947	2.2269	1.5219	4.53856	1.82487	2.151
	39	2.77081	2.84981	2.83426	2.86321	2.78456	1.11088	1.08323	1.07072	0.745301	1.073	0.965848	0.785958	0.896822	1.24847	0.6258	0.998621	1.354	1.23044	1.1353	1.44202	1.30131	1.18555	0.968689	1.10987	2.34816	3.71396	3.05827	2.37737	2.03015	3.4552	4.50825	3.73636	3.71372	4.03996	3.73117	2.16845	3.13466	3.00678	3.81338	2.47556	3.63621	2.13832	2.56001	2.22642	1.53201	4.5546	1.82731	2.14016
	42	2.77204	2.84906	2.83297	2.86351	2.78444	1.10129	1.08657	1.07787	0.744298	1.06951	0.965815	0.785839	0.898397	1.24968	0.627689	1.00164	1.35759	1.2348	1.13912	1.44852	1.30906	1.18873	0.97077	1.11462	2.34993	3.7496	3.08187	2.38832	2.0413	3.4571	4.53816	3.71218	3.7327	4.06103	3.72297	2.17829	3.12056	2.98897	3.79753	2.46692	3.60839	2.13271	2.56119	2.21758	1.52983	4.54739	1.81946	2.13488
	45	2.77143	2.84839	2.83283	2.86335	2.78585	1.09408	1.08897	1.07439	0.744506	1.0653	0.961009	0.786795	0.896581	1.24826	0.626538	0.997002	1.34975	1.22643	1.13432	1.43962	1.29972	1.18911	0.971452	1.11284	2.32448	3.7367	3.0711	2.37378	2.02907	3.40573	4.50767	3.71084	3.73755	4.03769	3.71714	2.16176	3.10929	2.98903	3.78088	2.45971	3.60792	2.13161	2.55752	2.21261	1.52975	4.53087	1.81483	2.12073
	48	2.77147	2.84913	2.83303	2.86393	2.78692	1.0984	1.09175	1.07934	0.743813	1.0668	0.961375	0.788861	0.899268	1.2536	0.62898	0.997444	1.35266	1.23079	1.1353	1.44214	1.30449	1.18712	0.971988	1.11135	2.30682	3.74741	3.05587	2.40464	2.04605	3.4746	4.50059	3.76126	3.74466	4.01072	3.71296	2.14718	3.11214	3.00969	3.77905	2.46496	3.62857	2.13484	2.56055	2.21286	1.53046	4.5391	1.81684	2.11833
	51	2.77177	2.84786	2.83237	2.86227	2.7885	1.10002	1.09435	1.08225	0.74471	1.06963	0.962546	0.78836	0.899267	1.2485	0.626398	0.999838	1.35693	1.23141	1.1376	1.44657	1.30776	1.19125	0.973455	1.1145	2.31549	3.73638	3.04018	2.40315	2.053	3.4717	4.48783	3.73907	3.73878	4.00713	3.69469	2.14971	3.12315	3.00803	3.80062	2.46936	3.66224	2.13759	2.56989	2.21641	1.53034	4.55097	1.80278	2.13304
	54	2.76997	2.84774	2.83156	2.86271	2.78526	1.10045	1.09581	1.08349	0.745664	1.07306	0.964326	0.783613	0.899593	1.24764	0.626267	0.997446	1.35467	1.22999	1.13576	1.44357	1.30848	1.18861	0.972008	1.11223	2.31776	3.75825	3.03505	2.39724	2.05072	3.46993	4.52073	3.74132	3.74557	4.06637	3.72057	2.14708	3.11642	3.02069	3.79106	2.46523	3.64029	2.13592	2.56377	2.21193	1.53162	4.53582	1.80949	2.14461
	57	2.77155	2.84954	2.83248	2.86261	2.7844	1.10013	1.09685	1.08419	0.742219	1.0927	0.977274	0.785017	0.899409	1.24659	0.625944	0.996863	1.3582	1.23307	1.13806	1.44741	1.31059	1.18595	0.968425	1.11092	2.33542	3.72661	3.05111	2.39934	2.06353	3.46241	4.54256	3.77373	3.7363	4.07031	3.70563	2.14524	3.12769	3.03318	3.80198	2.4743	3.65041	2.1438	2.56747	2.21852	1.53608	4.52712	1.81497	2.14662
	60	2.7703	2.85182	2.83361	2.86439	2.78484	1.10085	1.08022	1.08536	0.739845	1.08917	0.973013	0.784542	0.90121	1.24666	0.624547	0.997296	1.35312	1.22723	1.13369	1.44238	1.3077	1.18914	0.971482	1.11081	2.32493	3.77244	3.02567	2.40276	2.07604	3.441	4.51831	3.70466	3.72536	4.05646	3.70253	2.13874	3.11569	3.02316	3.78348	2.46881	3.66	2.13897	2.56453	2.20841	1.54082	4.5199	1.81844	2.14342
Capsaicin	63	2.7714	2.84981	2.83254	2.86403	2.78576	1.25945	1.07172	1.114	0.744128	1.09115	0.978262	0.786361	0.902101	1.24677	0.626592	0.99728	1.35599	1.23223	1.13639	1.44423	1.31302	1.18373	0.970816	1.10788	2.32083	3.72336	3.01559	2.40519	2.08113	3.42917	4.46112	3.70619	3.67042	4.09302	3.71468	2.14478	3.09893	3.02404	3.7634	2.45289	3.65695	2.13728	2.56131	2.19052	1.54396	4.51427	1.81361	2.12
	66	2.77223	2.85244	2.83512	2.86648	2.78607	1.26107	1.09031	1.11993	0.742073	1.10138	0.984398	0.78496	0.893524	1.24583	0.622349	0.999197	1.35865	1.23229	1.13584	1.44631	1.31445	1.18782	0.969062	1.10973	2.31498	3.76491	2.99836	2.39605	2.06229	3.42263	4.48183	3.69732	3.67919	4.11238	3.7284	2.13026	3.1102	3.1261	3.77966	2.46325	3.55615	2.14969	2.57424	2.19507	1.54885	4.54274	1.81301	2.13379
	69	2.77565	2.88168	2.88787	2.91484	2.78452	1.28551	1.12364	1.1341	0.744405	1.08639	0.972519	0.782846	0.889818	1.24609	0.622264	0.998202	1.35576	1.23185	1.13658	1.44636	1.3143	1.19311	0.982328	1.11834	3.38909	4.13969	2.98761	2.424	2.08437	3.54268	4.64664	3.81762	3.86927	4.33691	3.88216	2.14508	3.1158	4.21452	3.77922	2.47037	3.7209	2.15635	2.58055	2.19851	1.5433	4.52604	1.82867	2.13344
	72	2.83428	3.01753	3.06966	3.06379	2.78388	1.29307	1.13325	1.13757	0.754459	1.16049	1.0287	0.785606	0.901862	1.25016	0.630889	0.997678	1.35722	1.23227	1.13703	1.4487	1.31484	1.19749	0.999972	1.12146	4.78016	4.49606	2.98631	2.51314	2.13749	3.66675	4.80719	3.93252	3.99285	4.48986	4.01256	2.18025	3.14626	4.65849	3.78768	2.51666	3.79154	2.19961	2.5968	2.22027	1.54379	4.53224	1.87739	2.15657
	75	3.02721	3.5872	3.64073	3.48613	2.78785	1.29428	1.15009	1.14101	0.7643	1.23189	1.08368	0.803336	0.907659	1.24968	0.633089	0.996577	1.35722	1.23611	1.1376	1.45156	1.31565	1.21695	1.04122	1.13705	5.83849	4.63051	2.95823	2.70167	2.26605	3.71481	4.86255	3.96682	4.03805	4.53616	4.06927	2.18933	3.19945	4.83358	3.81314	2.58197	3.88904	2.25866	2.61122	2.2505	1.54391	4.54365	1.91623	2.18136
	78	3.22478	3.94559	3.91333	3.62887	2.78266	1.29828	1.15709	1.14667	0.800798	1.27747	1.11768	0.808188	0.925842	1.24903	0.634741	1.0076	1.36815	1.24697	1.14583	1.46436	1.32295	1.2571	1.10937	1.16914	6.27383	4.7468	2.95113	3.03995	3.13358	3.77042	5.00304	4.07026	4.09394	4.62527	4.22577	2.22485	3.31001	4.89619	3.85428	2.67235	3.99542	2.32843	2.62232	2.28271	1.54037	4.53197	1.99436	2.19406
	81	3.45215	4.05392	3.98557	3.66648	2.78716	1.29567	1.16248	1.14445	0.809912	1.30999	1.13959	0.842325	0.953535	1.25913	0.638988	1.02108	1.36937	1.26207	1.14796	1.47657	1.32613	1.30125	1.16615	1.20591	6.2761	4.93471	2.94663	3.73688	4.21644	3.84719	5.15329	4.17497	4.20077	4.75313	4.3918	2.30153	3.65064	4.97904	3.94306	2.93087	4.42083	2.55175	2.64894	2.37042	1.54179	4.55734	2.23828	2.25162
	84	3.55347	4.07243	3.98782	3.66695	2.78705	1.2966	1.173	1.14912	0.815726	1.33445	1.1564	0.886422	0.967672	1.26072	0.639716	1.02811	1.37356	1.28773	1.15726	1.50316	1.32533	1.33389	1.20941	1.22646	6.2694	5.14748	3.26665	4.67975	4.64876	3.93235	5.26619	4.24881	4.30294	4.87987	4.48079	2.34161	4.11803	5.00693	4.4203	3.28899	4.74861	2.84852	2.68027	2.46563	1.53825	4.55111	2.539	2.29268
	87	3.60521	4.06684	3.97898	3.66005	2.78916	1.29216	1.17732	1.14693	0.820194	1.34322	1.16645	0.880567	0.972827	1.26338	0.642628	1.0366	1.37054	1.36153	1.16757	1.51918	1.32675	1.38516	1.26573	1.26239	6.25274	5.29588	3.16232	5.08512	4.98319	3.98871	5.36036	4.30627	4.37159	4.96309	4.56206	2.38828	4.51941	5.03035	4.50951	3.65816	4.9714	3.26401	2.69206	2.57053	1.54157	4.56667	2.46776	2.3289
	90	3.63008	4.06048	3.9697	3.65119	2.78886	1.28777	1.17288	1.14281	0.822212	1.34683	1.16828	0.870532	0.965974	1.26351	0.642476	1.03984	1.37862	1.57333	1.19263	1.54533	1.32639	1.41467	1.31656	1.28269	6.23864	5.33088	3.07588	5.32299	5.15561	4.00221	5.38269	4.32582	4.38998	4.96881	4.56579	2.41424	4.80049	5.03827	4.59518	3.95554	5.06993	3.66823	2.72875	2.65705	1.54585	4.5928	2.40636	2.35022
	93	3.63681	4.05589	3.96082	3.64551	2.78905	1.27846	1.16873	1.14145	0.821157	1.35124	1.17161	0.870804	0.96305	1.26793	0.645877	1.04253	1.38459	1.64662	1.21323	1.55763	1.33126	1.45495	1.39293	1.31248	6.21672	5.41573	3.01665	5.33607	5.21606	4.0445	5.45179	4.3714	4.44356	5.03253	4.62233	2.42244	4.94274	5.04195	4.66983	4.13236	5.14337	4.06102	2.75791	2.71597	1.55253	4.61924	2.33932	2.36557
	96	3.63469	4.05194	3.95758	3.64156	2.79379	1.2825	1.17322	1.14287	0.822383	1.35884	1.17395	0.893283	0.968079	1.27393	0.649594	1.04756	1.39097	1.68577	1.23396	1.56677	1.3354	1.46547	1.42387	1.31752	6.17539	5.5013	3.01732	5.26857	5.1331	4.06467	5.4871	4.39467	4.47453	5.08029	4.6386	2.45747	5.00572	5.02567	4.76905	4.17639	5.2103	4.29813	2.80855	2.74473	1.65417	4.64738	2.34536	2.36995
	99	3.61753	4.0457	3.94536	3.6342	2.79285	1.28669	1.17547	1.14594	0.82188	1.36018	1.17671	0.918603	0.960302	1.2694	0.64935	1.05042	1.39484	1.70893	1.24889	1.57672	1.33795	1.46628	1.43264	1.3173	6.14499	5.58364	3.02583	5.21303	5.04475	4.11014	5.54169	4.44129	4.52423	5.12112	4.66917	2.49356	5.0311	5.02082	4.88442	4.15839	5.23807	4.3667	2.85157	2.75135	1.69269	4.65768	2.3264	2.37109
	102	3.61332	4.05008	3.95206	3.63969	2.79723	1.27717	1.1815	1.1414	0.822408	1.36629	1.18186	0.954006	0.955392	1.27618	0.655619	1.0559	1.41195	1.72811	1.26477	1.59593	1.34568	1.45779	1.41259	1.30817	6.09549	5.61328	3.08326	5.20278	4.99857	4.10812	5.5461	4.43404	4.53197	5.14125	4.67968	2.44916	5.02046	5.00349	4.95974	4.10418	5.32925	4.30944	2.88551	2.73859	1.68338	4.67703	2.29243	2.3714
	105	3.617	4.05958	3.95893	3.64298	2.80273	1.27332	1.1749	1.14318	0.825137	1.36794	1.1829	0.971743	0.951005	1.27726	0.657625	1.05787	1.41332	1.72902	1.27057	1.60068	1.34453	1.45358	1.40056	1.30496	6.03454	5.64508	3.05903	5.19059	4.98394	4.11301	5.56158	4.44548	4.53501	5.14243	4.6812	2.4143	5.02619	5.00318	5.03303	4.03824	5.36863	4.22046	2.91573	2.7216	1.68309	4.69378	2.25552	2.38067
	108	3.61363	4.06697	3.9657	3.6422	2.80606	1.27174	1.16395	1.1452	0.823687	1.37088	1.18396	0.978213	0.94095	1.2833	0.661579	1.06269	1.41803	1.7332	1.27966	1.6068	1.35157	1.45419	1.39761	1.3055	6.00476	5.69693	3.03127	5.18416	4.97245	4.12935	5.59489	4.47206	4.55924	5.16759	4.68902	2.41739	4.99033	4.98006	5.04671	3.99736	5.33123	4.12161	2.92337	2.69668	1.67684	4.70187	2.24827	2.36499
	111	3.61235	4.07777	3.97819	3.6511	2.8143	1.26868	1.15877	1.14386	0.822556	1.37367	1.18383	0.980371	0.937954	1.28204	0.662483	1.06437	1.41034	1.73289	1.27804	1.60505	1.3496	1.45352	1.39888	1.3069	5.96471	5.71015	2.98947	5.17653	4.96376	4.13073	5.60288	4.47642	4.56797	5.1673	4.70505	2.39084	5.01848	4.96638	5.08238	3.98391	5.33625	4.03145	2.90379	2.68518	1.67449	4.71401	2.23037	2.37636
	114	3.61012	4.07799	3.98311	3.64853	2.81638	1.26628	1.16176	1.1404	0.822134	1.37376	1.18506	0.99043	0.939097	1.28433	0.667207	1.06371	1.41926	1.73157	1.2778	1.60588	1.35595	1.45778	1.40217	1.30942	5.93129	5.72539	3.01297	5.16859	4.96962	4.12352	5.601	4.48207	4.56363	5.17756	4.70704	2.37648	5.03345	4.95572	5.09483	3.97344	5.31762	3.99007	2.84352	2.66944	1.67388	4.72357	2.22446	2.36999
	117	3.60124	4.08522	3.99464	3.65261	2.82111	1.26252	1.1504	1.1401	0.81893	1.37662	1.18874	1.00107	0.938009	1.28566	0.666811	1.06515	1.4105	1.72726	1.27647	1.60105	1.35158	1.46088	1.40773	1.30976	5.89465	5.73282	3.04449	5.15305	4.95667	4.12492	5.59712	4.45921	4.56682	5.17972	4.70302	2.37309	5.06163	4.95948	5.12879	3.96239	5.3269	3.98461	2.82356	2.66939	1.67372	4.74362	2.22002	2.37353
	120	3.59737	4.09222	3.99468	3.65782	2.82755	1.25308	1.15052	1.13729	0.820609	1.3787	1.18915	1.00654	0.934749	1.28613	0.666873	1.06702	1.40814	1.7276	1.27553	1.60117	1.35036	1.46739	1.42061	1.31314	5.85961	5.74916	3.069	5.14593	4.94693	4.11851	5.6157	4.48737	4.56446	5.17795	4.70905	2.37036	5.01283	4.9341	5.12489	3.94339	5.2856	3.9738	2.80333	2.6597	1.67211	4.73094	2.19514	2.37209
	123	3.59932	4.09208	3.98785	3.65443	2.83092	1.25968	1.16169	1.14575	0.816239	1.37958	1.19054	1.01148	0.93078	1.28555	0.666631	1.06956	1.40022	1.72775	1.27689	1.604	1.34461	1.4706	1.43037	1.31861	5.83789	5.73485	3.07735	5.12086	4.9272	4.11656	5.59845	4.49142	4.55747	5.16633	4.68223	2.36091	4.98236	4.9199	5.12171	3.95054	5.22503	3.94873	2.76724	2.65423	1.66441	4.73873	2.16692	2.37287
	126	3.59485	4.15236	3.97537	3.64853	2.83202	1.26046	1.15821	1.14422	0.819321	1.37846	1.19063	1.00732	0.932238	1.29354	0.668393	1.06834	1.39454	1.7241	1.27544	1.60162	1.34253	1.47898	1.44356	1.32336	5.79206	5.70187	3.08734	5.11369	4.8865	4.09975	5.56105	4.45338	4.53994	5.1317	4.67284	2.33164	4.9262	4.9	5.10481	3.93952	5.15238	3.95025	2.75009	2.64929	1.66158	4.73738	2.19591	2.35241
	129	3.5922	4.14893	3.97161	3.64567	2.83296	1.25215	1.14782	1.14137	0.817312	1.38506	1.19443	1.01193	0.924283	1.28538	0.664278	1.07306	1.3976	1.72708	1.27974	1.60623	1.34503	1.48486	1.45646	1.32682	5.762	5.68634	3.09911	5.10003	4.86206	4.10003	5.57903	4.45371	4.52958	5.15123	4.6582	2.31214	4.93396	4.90376	5.13362	3.92217	5.12775	3.93121	2.72285	2.67371	1.66152	4.76107	2.16256	2.3609
	132	3.58534	4.11793	3.96338	3.64011	2.83533	1.23924	1.136	1.13518	0.815068	1.38397	1.19453	1.01296	0.921893	1.28659	0.664095	1.07338	1.3947	1.72246	1.27688	1.60481	1.34252	1.48721	1.4622	1.32564	5.7263	5.66787	3.08292	5.09464	4.83715	4.09258	5.57413	4.4472	4.53422	5.11899	4.6582	2.28762	4.86989	4.87066	5.10485	3.92343	5.08673	3.92149	2.70285	2.66359	1.65921	4.73021	2.10773	2.34556
	135	3.58098	4.12279	3.96204	3.6436	2.83878	1.2392	1.13317	1.13629	0.815752	1.38589	1.19634	1.01869	0.91943	1.28521	0.663132	1.07307	1.39174	1.7222	1.27589	1.60147	1.33961	1.49014	1.4675	1.3305	5.68352	5.62627	3.06067	5.06756	4.78646	4.07629	5.52402	4.42524	4.49576	5.08601	4.62491	2.27025	4.84318	4.8599	5.09942	3.93455	5.07709	3.90054	2.69471	2.66235	1.65732	4.72818	2.06469	2.33539
	138	3.57785	4.11509	3.9538	3.63994	2.83728	1.23128	1.12702	1.12885	0.814854	1.38561	1.19722	1.02527	0.916536	1.27866	0.658495	1.07199	1.39423	1.72245	1.27651	1.60251	1.33997	1.49353	1.47512	1.32957	5.64561	5.59204	3.05138	5.03949	4.74636	4.0561	5.50437	4.39338	4.48502	5.0719	4.61345	2.26335	4.83429	4.85664	5.10669	3.9414	5.0849	3.89305	2.6813	2.67001	1.65727	4.73973	2.03574	2.34198
	141	3.57776	4.12158	3.9565	3.64155	2.83783	1.23114	1.12942	1.12999	0.812754	1.38972	1.19935	1.03118	0.915042	1.28338	0.659478	1.07329	1.39287	1.72032	1.27795	1.60172	1.34384	1.49594	1.47826	1.33004	5.62032	5.58252	3.09701	5.02052	4.72021	4.07151	5.51193	4.40466	4.48919	5.0772	4.61132	2.25177	4.80698	4.8391	5.08386	3.92092	5.05088	3.84877	2.67411	2.65222	1.65519	4.72402	2.00854	2.32609
	144	3.56197	4.11747	3.95712	3.64106	2.83946	1.22837	1.13704	1.13136	0.812937	1.39073	1.19921	1.03358	0.914276	1.28369	0.657158	1.07339	1.3889	1.71839	1.27679	1.60081	1.3435	1.49428	1.48004	1.33179	5.59564	5.54552	3.14592	4.98731	4.68161	4.05251	5.48587	4.37599	4.47558	5.05297	4.59091	2.23207	4.77083	4.81039	5.06034	3.88469	5.01886	3.79978	2.66495	2.6428	1.65391	4.70631	2.00837	2.33318
	147	3.55972	4.11712	3.9541	3.63763	2.8365	1.22899	1.13891	1.13066	0.807632	1.38836	1.19872	1.03967	0.915465	1.28203	0.65561	1.0727	1.3876	1.71731	1.27615	1.60376	1.33712	1.49957	1.48474	1.33064	5.5381	5.52657	3.10248	4.97248	4.64464	4.05422	5.47375	4.37727	4.46096	5.04369	4.58683	2.23135	4.71755	4.80606	5.03688	3.86491	5.00439	3.75516	2.66063	2.63297	1.64736	4.70172	2.00571	2.33117
	150	3.55365	4.12367	3.95931	3.64362	2.83649	1.23698	1.13028	1.13119	0.808211	1.38671	1.19779	1.04516	0.920603	1.28077	0.654807	1.0734	1.38748	1.71788	1.27733	1.6042	1.34321	1.49637	1.48385	1.33162	5.48886	5.48943	3.06397	4.96471	4.64814	4.03026	5.43417	4.33896	4.43229	5.00893	4.5579	2.22962	4.65994	4.78156	5.0256	3.82032	5.00551	3.69217	2.65919	2.62215	1.6454	4.70567	1.9904	2.33202
	153	3.53987	4.11447	3.94815	3.63742	2.83382	1.23313	1.12824	1.13174	0.80783	1.39232	1.20056	1.05311	0.923945	1.27704	0.651647	1.07235	1.38658	1.71287	1.27479	1.60076	1.34066	1.50097	1.48524	1.33355	5.4556	5.48184	3.06104	4.97135	4.63771	4.03918	5.43466	4.34554	4.43866	5.01493	4.56088	2.22809	4.59622	4.76501	5.0178	3.76742	5.00728	3.61714	2.64689	2.60629	1.64324	4.70589	1.97198	2.33863
	156	3.52422	4.11038	3.94005	3.63171	2.83223	1.22451	1.12269	1.12518	0.808334	1.3881	1.19692	1.05297	0.92046	1.28035	0.651854	1.07041	1.38316	1.70749	1.27266	1.59468	1.33586	1.49831	1.48112	1.33187	5.3836	5.46632	3.09935	4.93042	4.60261	4.02437	5.4033	4.329	4.42807	4.98665	4.5451	2.22844	4.5126	4.75137	4.97867	3.69642	4.98454	3.53534	2.64517	2.58169	1.64032	4.7096	1.98047	2.33061
	159	3.50486	4.09282	3.92179	3.61744	2.82747	1.22492	1.11879	1.12763	0.808021	1.38891	1.19833	1.05465	0.917533	1.28126	0.650799	1.06954	1.38404	1.70547	1.27159	1.59295	1.34089	1.50188	1.48172	1.33278	5.3368	5.42631	3.1175	4.91466	4.57544	4.00097	5.38767	4.31656	4.40917	4.96975	4.52797	2.21221	4.43164	4.73216	4.9513	3.64549	4.97322	3.45902	2.6379	2.56584	1.6399	4.72223	1.98145	2.32538
	162	3.49283	4.09274	3.91989	3.61829	2.83007	1.21942	1.11082	1.12034	0.808085	1.39072	1.20047	1.05747	0.914264	1.27202	0.647924	1.06935	1.38399	1.70492	1.27067	1.5943	1.33962	1.499	1.47671	1.33256	5.22065	5.40169	3.13342	4.92043	4.5529	4.00381	5.37892	4.30682	4.40716	4.96018	4.5198	2.2105	4.35726	4.70822	4.93216	3.58701	4.95506	3.37559	2.62674	2.54295	1.63844	4.71257	1.97353	2.32067
	165	3.49751	4.08811	3.9132	3.61811	2.83203	1.21774	1.11099	1.11794	0.805342	1.38545	1.19731	1.04856	0.915212	1.26894	0.644627	1.06682	1.38016	1.69943	1.26806	1.58699	1.33686	1.49934	1.47582	1.33161	5.22136	5.36851	3.1587	4.90549	4.54763	3.99977	5.35002	4.2906	4.39201	4.9332	4.4956	2.20596	4.30659	4.70102	4.91553	3.54341	4.95344	3.28891	2.63256	2.53114	1.6384	4.71163	1.97121	2.3254
	168	3.48474	4.07237	3.8971	3.60827	2.82952	1.21508	1.1066	1.11944	0.80715	1.38301	1.19705	1.04731	0.916029	1.27181	0.645179	1.06668	1.37905	1.69563	1.26238	1.58264	1.33517	1.49587	1.47471	1.33132	5.17703	5.34567	3.1464	4.896	4.5427	3.98253	5.32395	4.26931	4.37325	4.91396	4.47388	2.20215	4.24604	4.68831	4.89676	3.50139	4.94959	3.22615	2.63346	2.51701	1.63815	4.71724	1.95136	2.32302
	171	3.47307	4.05423	3.87775	3.59668	2.83044	1.2105	1.1055	1.11941	0.801226	1.38407	1.19862	1.05045	0.91946	1.27165	0.642867	1.06618	1.38093	1.69547	1.2636	1.58135	1.33829	1.48783	1.46094	1.31959	5.12958	5.31271	3.12357	4.88969	4.53925	3.9737	5.31996	4.26716	4.36972	4.89675	4.47178	2.22033	4.15593	4.67185	4.85546	3.45554	4.93737	3.14481	2.63146	2.49596	1.6381	4.71864	1.95975	2.31509
	174	3.46059	4.03884	3.86117	3.58822	2.82937	1.21329	1.10789	1.11715	0.802809	1.3847	1.20082	1.05349	0.916479	1.26832	0.639621	1.06526	1.37915	1.69002	1.25957	1.57658	1.33765	1.4887	1.45786	1.32257	5.10384	5.28777	3.08569	4.8667	4.51818	3.97103	5.29392	4.24261	4.35987	4.89627	4.46139	2.22019	4.09166	4.66289	4.81951	3.41101	4.91431	3.06825	2.62277	2.4746	1.63755	4.72507	1.95018	2.31847
	177	3.4473	4.0134	3.83489	3.56986	2.82249	1.21129	1.10139	1.11143	0.800463	1.37991	1.19663	1.0488	0.912194	1.26462	0.634376	1.06499	1.37943	1.68817	1.25914	1.57189	1.33945	1.48844	1.45643	1.32162	5.06283	5.2747	3.08265	4.86304	4.51824	3.97221	5.28337	4.237	4.35816	4.8896	4.46463	2.22609	4.04813	4.65255	4.78032	3.36161	4.91343	3.00598	2.6243	2.45728	1.63717	4.73007	1.9364	2.31265
	180	3.44971	3.99678	3.82599	3.56666	2.82288	1.21408	1.10177	1.11911	0.803308	1.38228	1.19792	1.05008	0.911955	1.26872	0.634199	1.06434	1.38273	1.68819	1.25709	1.57255	1.34325	1.48827	1.45347	1.3203	4.98993	5.25101	3.04423	4.85131	4.50583	3.9688	5.28421	4.22895	4.34685	4.87909	4.44685	2.20769	4.01682	4.63733	4.75716	3.31598	4.90808	2.94487	2.63145	2.44731	1.63396	4.70447	1.95165	2.32087
	183	3.43706	3.97551	3.80148	3.55164	2.8185	1.21278	1.0968	1.1167	0.800067	1.38048	1.19752	1.05145	0.913294	1.2717	0.635983	1.06397	1.37604	1.6785	1.25132	1.56476	1.33385	1.48543	1.44981	1.31977	4.96921	5.21382	3.05056	4.83883	4.50263	3.94955	5.24511	4.22194	4.31529	4.84556	4.42746	2.19873	3.94692	4.6212	4.70221	3.26778	4.88101	2.89215	2.63241	2.42221	1.63079	4.69533	1.93515	2.30543
	186	3.42552	3.96768	3.7957	3.55128	2.81795	1.21092	1.09039	1.10946	0.799456	1.38475	1.19862	1.05316	0.913199	1.26908	0.634825	1.06441	1.38037	1.68322	1.25027	1.56342	1.34009	1.48682	1.4495	1.31943	4.95422	5.1782	3.03397	4.8296	4.49198	3.93599	5.22761	4.20427	4.30912	4.84575	4.4149	2.18806	3.92137	4.62997	4.68601	3.24394	4.8912	2.86425	2.6369	2.4234	1.62525	4.69905	1.91389	2.31599
	189	3.39809	3.94652	3.77848	3.53803	2.8145	1.21592	1.0895	1.11035	0.796695	1.38702	1.20291	1.05437	0.912687	1.27044	0.630536	1.06165	1.37371	1.67404	1.24431	1.55302	1.3377	1.47995	1.43765	1.31748	4.93828	5.19335	3.02976	4.83191	4.4827	3.93303	5.21551	4.19464	4.30236	4.83294	4.42105	2.18757	3.86841	4.61518	4.6459	3.20563	4.87491	2.81681	2.64107	2.40353	1.62136	4.70773	1.90947	2.30393
	192	3.36714	3.93361	3.7656	3.53199	2.81305	1.21332	1.0926	1.1129	0.8003	1.3857	1.2021	1.05818	0.916037	1.27214	0.630729	1.06152	1.37449	1.67348	1.23838	1.54659	1.33635	1.4714	1.42382	1.30737	4.90308	5.17884	3.07904	4.83012	4.48606	3.9487	5.22601	4.18456	4.31327	4.83208	4.41966	2.19279	3.8271	4.59643	4.60489	3.17793	4.8655	2.79048	2.63771	2.39248	1.62135	4.72222	1.91377	2.30325
	195	3.32434	3.92541	3.75369	3.52463	2.81304	1.20093	1.08959	1.11592	0.795573	1.38339	1.19919	1.05409	0.915762	1.27334	0.631613	1.06215	1.37419	1.67477	1.23138	1.5397	1.33883	1.47447	1.42699	1.3139	4.88069	5.15104	3.06313	4.81359	4.46839	3.9214	5.20296	4.17454	4.29466	4.81242	4.39866	2.19066	3.79385	4.5885	4.57414	3.17197	4.8554	2.76751	2.63044	2.38609	1.62132	4.71582	1.92536	2.30752
	198	3.28905	3.91965	3.7486	3.52224	2.81226	1.205	1.08767	1.11346	0.79627	1.38671	1.20127	1.05194	0.916263	1.27546	0.631471	1.05966	1.369	1.66816	1.21999	1.52964	1.33566	1.47269	1.42273	1.31133	4.87449	5.15324	3.07693	4.82176	4.47614	3.9397	5.19639	4.17924	4.29642	4.82087	4.39958	2.19875	3.76315	4.58305	4.5372	3.15253	4.84299	2.73792	2.63188	2.37832	1.61891	4.719	1.90719	2.2947
	201	3.25003	3.90954	3.73564	3.51479	2.80899	1.20581	1.09024	1.11371	0.795092	1.39032	1.20077	1.05027	0.917091	1.27571	0.630658	1.05956	1.36868	1.66496	1.20909	1.52168	1.33698	1.46338	1.40782	1.30113	4.83076	5.11274	3.03679	4.80538	4.46205	3.91648	5.15958	4.14252	4.27842	4.79806	4.38656	2.18608	3.7237	4.56876	4.49338	3.14455	4.82844	2.70337	2.62739	2.36728	1.61521	4.69155	1.89811	2.29565
	204	3.21994	3.89372	3.72235	3.50263	2.80572	1.20575	1.09413	1.11326	0.796741	1.38942	1.20147	1.05123	0.918374	1.27835	0.634099	1.06074	1.37525	1.66732	1.20408	1.51741	1.34186	1.46197	1.40577	1.29995	4.85625	5.13188	3.03043	4.81155	4.46931	3.92594	5.17217	4.15731	4.29144	4.7991	4.39372	2.19363	3.70391	4.56669	4.4621	3.11993	4.83289	2.69622	2.63388	2.36234	1.61418	4.67731	1.9091	2.29757
	207	3.22294	3.89009	3.71825	3.50252	2.80662	1.1999	1.09465	1.11157	0.795314	1.39475	1.20481	1.05686	0.916826	1.27304	0.633513	1.06206	1.37722	1.67	1.19853	1.51327	1.34611	1.46129	1.40014	1.29816	4.82274	5.11381	3.01245	4.80609	4.46566	3.92138	5.16374	4.13521	4.28321	4.80459	4.38415	2.19606	3.68439	4.554	4.42213	3.07843	4.8238	2.67252	2.6324	2.35444	1.61181	4.67481	1.88578	2.28883
	210	3.22661	3.87732	3.70591	3.49398	2.80441	1.20203	1.09296	1.11126	0.794269	1.39164	1.20219	1.05171	0.917556	1.27202	0.63336	1.06078	1.37251	1.6598	1.18871	1.4982	1.34074	1.46655	1.40982	1.30317	4.79707	5.08129	2.97008	4.7985	4.44487	3.91078	5.13856	4.13569	4.27279	4.77463	4.37861	2.18448	3.64924	4.55138	4.38029	3.05252	4.81126	2.66341	2.6385	2.34499	1.61098	4.681	1.87315	2.2833
	213	3.21406	3.87873	3.70685	3.49416	2.80572	1.20042	1.09843	1.10648	0.790878	1.39043	1.20357	1.0483	0.914155	1.26802	0.631839	1.06281	1.37517	1.66328	1.18906	1.49543	1.34153	1.46215	1.40498	1.29696	4.79471	5.08425	2.96959	4.79163	4.4409	3.90577	5.13713	4.14253	4.26617	4.76049	4.36975	2.18433	3.6472	4.54091	4.35504	3.02167	4.81132	2.6403	2.63856	2.34158	1.60983	4.68142	1.86706	2.28547
	216	3.19469	3.86764	3.69292	3.48308	2.80418	1.19864	1.09436	1.10574	0.795337	1.38582	1.20203	1.04739	0.914664	1.27103	0.632828	1.06082	1.37399	1.65989	1.18267	1.48637	1.34162	1.4589	1.39756	1.29495	4.79747	5.06449	2.9709	4.79256	4.44792	3.91154	5.12278	4.11713	4.27603	4.76746	4.37579	2.18358	3.60991	4.53248	4.31047	2.99858	4.81111	2.6262	2.63779	2.32504	1.60723	4.67945	1.87008	2.27628
	219	3.17934	3.85801	3.68379	3.47639	2.80202	1.19562	1.09249	1.10239	0.792414	1.38603	1.20025	1.04918	0.913866	1.26932	0.63165	1.06074	1.373	1.65754	1.17962	1.48189	1.34183	1.45723	1.39188	1.29496	4.75265	5.02945	2.92628	4.75743	4.41657	3.88302	5.08767	4.09134	4.23313	4.75269	4.34285	2.16642	3.60976	4.53594	4.30528	2.98737	4.86719	2.61395	2.64009	2.32041	1.6057	4.69416	1.85458	2.28454
	222	3.18386	3.85142	3.67582	3.47318	2.80221	1.19437	1.08897	1.1013	0.788853	1.39246	1.20485	1.04999	0.916206	1.26968	0.631844	1.05971	1.37116	1.65423	1.17611	1.47735	1.33985	1.45677	1.38952	1.29554	4.765	5.04546	2.91884	4.76757	4.42643	3.90304	5.11203	4.09433	4.25654	4.75835	4.37037	2.1992	3.6045	4.53835	4.29451	2.98183	4.90793	2.61178	2.66424	2.31982	1.60486	4.69574	1.84781	2.28479
	225	3.18537	3.85314	3.67834	3.47872	2.80138	1.19015	1.09269	1.10688	0.789865	1.38792	1.20331	1.04663	0.916089	1.26849	0.631818	1.06228	1.37441	1.65479	1.17799	1.4789	1.34372	1.45668	1.38946	1.2951	4.77426	5.0204	2.91425	4.77238	4.42697	3.89723	5.09757	4.10256	4.24221	4.74298	4.35962	2.20207	3.56401	4.52488	4.25212	2.97002	4.89096	2.62421	2.65118	2.31402	1.60064	4.68631	1.84432	2.27913
	228	3.16472	3.84166	3.67063	3.46826	2.8026	1.19302	1.09249	1.10144	0.791786	1.38642	1.20248	1.03924	0.915294	1.27049	0.633435	1.0611	1.37174	1.65152	1.17378	1.47586	1.34317	1.45396	1.38724	1.2918	4.76964	5.01193	2.93772	4.77239	4.42074	3.89672	5.08764	4.09607	4.24068	4.74808	4.35245	2.21304	3.55457	4.52538	4.24127	2.96261	4.89307	2.63727	2.6495	2.31445	1.59765	4.68024	1.84582	2.27138
	231	3.14478	3.84367	3.65694	3.46051	2.80255	1.18345	1.08846	1.09951	0.790528	1.38834	1.20249	1.03397	0.911623	1.27192	0.632543	1.05857	1.37022	1.64754	1.17415	1.47416	1.34071	1.45161	1.38415	1.28988	4.74506	4.9821	2.93033	4.77453	4.42394	3.88624	5.07185	4.06458	4.23186	4.7256	4.35195	2.18121	3.53644	4.51503	4.22103	2.94558	4.88126	2.63097	2.64252	2.30265	1.59481	4.68674	1.84866	2.26876
	234	3.12288	3.83352	3.65408	3.46092	2.80255	1.18303	1.08295	1.09495	0.791416	1.39053	1.20001	1.02837	0.913919	1.27803	0.634516	1.06022	1.36963	1.64614	1.17278	1.47397	1.34576	1.45213	1.3832	1.28781	4.73613	4.96846	2.93628	4.764	4.42004	3.88034	5.04385	4.05756	4.22459	4.72644	4.34748	2.16649	3.54031	4.52758	4.22791	2.93894	4.89108	2.63517	2.65194	2.30507	1.59386	4.67455	1.89087	2.27536
	237	3.09742	3.83155	3.64424	3.45384	2.80015	1.17544	1.08452	1.0971	0.790588	1.39044	1.20176	1.03008	0.911551	1.27377	0.63443	1.0591	1.37024	1.64531	1.17483	1.47422	1.34341	1.4534	1.38273	1.29156	4.71104	4.95342	2.92002	4.75339	4.40925	3.86835	5.02819	4.03981	4.20516	4.70237	4.32109	2.16216	3.52232	4.50434	4.19372	2.91817	4.85636	2.59367	2.63955	2.29071	1.59342	4.67126	1.86791	2.26497
	240	3.07802	3.82351	3.63765	3.44585	2.797	1.18118	1.0908	1.09459	0.791066	1.38892	1.20625	1.03035	0.911909	1.27506	0.633547	1.05913	1.37229	1.64433	1.17432	1.47481	1.34882	1.45011	1.37896	1.2882	4.69879	4.95008	2.88242	4.74126	4.39838	3.86256	5.0284	4.03325	4.20732	4.69272	4.32024	2.15623	3.5223	4.50462	4.16825	2.94725	4.83297	2.58224	2.65218	2.29273	1.59217	4.6664	1.84878	2.27114
	243	3.07838	3.81598	3.63969	3.45166	2.799	1.17739	1.09841	1.09937	0.788637	1.39082	1.20267	1.02847	0.91206	1.27584	0.633439	1.0589	1.3679	1.63688	1.16967	1.46623	1.34404	1.44835	1.37958	1.28705	4.69434	4.93355	2.88634	4.73714	4.38869	3.8541	5.01012	4.02592	4.19006	4.67615	4.30498	2.14798	3.51098	4.50651	4.15515	2.93105	4.80831	2.5842	2.66945	2.28921	1.58906	4.66118	1.87037	2.26054
	246	3.07118	3.81837	3.62823	3.44009	2.7986	1.1854	1.08278	1.09061	0.791443	1.38885	1.20398	1.02785	0.911656	1.26796	0.631988	1.05824	1.37131	1.63794	1.1719	1.46815	1.34865	1.45031	1.37759	1.28976	4.69286	4.93589	2.89371	4.73673	4.39412	3.86098	5.01988	4.0369	4.19319	4.67735	4.30905	2.15158	3.50414	4.50386	4.15341	2.91943	4.79194	2.57785	2.66786	2.28448	1.58703	4.68895	1.86779	2.26367
	249	3.05025	3.8014	3.6232	3.43989	2.79927	1.16525	1.07567	1.08766	0.786297	1.38857	1.20582	1.03266	0.915198	1.27641	0.635095	1.05594	1.36927	1.63221	1.16839	1.46408	1.34519	1.44539	1.37151	1.28765	4.67962	4.91724	2.90037	4.72763	4.3841	3.85148	5.00885	4.0417	4.19038	4.68506	4.31416	2.14839	3.49356	4.49709	4.1374	2.91207	4.76651	2.56494	2.66155	2.27623	1.58614	4.69131	1.8719	2.25761
	252	3.03961	3.80065	3.61891	3.43754	2.79786	1.1559	1.06795	1.0841	0.792121	1.39235	1.20309	1.03419	0.910654	1.26602	0.631623	1.05713	1.36881	1.62768	1.16665	1.46226	1.34308	1.44616	1.37196	1.28683	4.68329	4.90948	2.89108	4.72557	4.37724	3.84294	4.97916	4.01346	4.18483	4.67692	4.29451	2.13995	3.47133	4.48594	4.1094	2.89311	4.75043	2.54486	2.65301	2.26629	1.58415	4.66711	1.88368	2.24723
	255	3.02349	3.79457	3.61591	3.43188	2.7988	1.1557	1.07644	1.08184	0.792086	1.39034	1.20159	1.03641	0.914061	1.27029	0.63266	1.05656	1.37025	1.62905	1.16763	1.46493	1.34936	1.44431	1.3693	1.28633	4.68489	4.89289	2.88719	4.72498	4.37273	3.84682	4.9765	4.01215	4.17513	4.66776	4.2929	2.13333	3.47797	4.48615	4.12205	2.88278	4.75792	2.53997	2.65558	2.2693	1.58402	4.65645	1.86351	2.24968
	258	3.00685	3.79046	3.61307	3.43078	2.79787	1.15518	1.08538	1.08246	0.789313	1.39582	1.20569	1.04197	0.915216	1.26975	0.633102	1.05676	1.368	1.62259	1.16673	1.46263	1.34555	1.44549	1.37058	1.28656	4.69304	4.8851	2.89858	4.73581	4.38751	3.85344	4.97679	3.99711	4.18569	4.65956	4.29477	2.14209	3.47902	4.49987	4.11723	2.87345	4.76055	2.53087	2.66672	2.26168	1.58216	4.66588	1.87749	2.24733
	261	2.99551	3.78689	3.61528	3.43079	2.79559	1.15502	1.08082	1.08533	0.787432	1.39108	1.20646	1.03867	0.918221	1.27301	0.635569	1.05471	1.36594	1.61714	1.1631	1.45975	1.34617	1.44138	1.36484	1.28463	4.6739	4.8769	2.91061	4.72516	4.37115	3.85216	4.97252	3.99268	4.18178	4.65277	4.29777	2.12866	3.45987	4.48801	4.09566	2.8528	4.7498	2.51733	2.66108	2.25155	1.58203	4.66235	1.85946	2.2462
	264	2.99013	3.78006	3.60401	3.42975	2.79721	1.15084	1.08036	1.08411	0.786821	1.3903	1.20879	1.04142	0.914042	1.26807	0.634198	1.05319	1.36027	1.60938	1.16328	1.4539	1.34079	1.43877	1.36062	1.27893	4.6539	4.85074	2.90987	4.71771	4.36374	3.83637	4.94021	3.98297	4.15868	4.63882	4.27091	2.13176	3.46435	4.49677	4.08002	2.84405	4.74451	2.51447	2.67053	2.25039	1.58045	4.6662	1.84954	2.2431
	267	3.00464	3.77919	3.60196	3.42298	2.79189	1.14784	1.06845	1.07961	0.785872	1.39136	1.2057	1.03436	0.915178	1.26844	0.636648	1.05705	1.36723	1.61393	1.1665	1.46115	1.34897	1.43844	1.36068	1.28142	4.65015	4.86233	2.89082	4.71368	4.3644	3.83721	4.96322	3.99075	4.16563	4.64156	4.28272	2.12078	3.48474	4.50093	4.09256	2.84113	4.74821	2.51073	2.66688	2.2485	1.57993	4.65584	1.84012	2.24852
	270	3.01379	3.77849	3.60111	3.42102	2.79711	1.15269	1.07193	1.07925	0.787536	1.39288	1.20433	1.03805	0.915651	1.26813	0.634493	1.05479	1.36359	1.60702	1.16351	1.45696	1.34164	1.4347	1.354	1.2795	4.63092	4.83306	2.85354	4.69656	4.3509	3.82704	4.94072	3.97399	4.15151	4.62463	4.2623	2.12108	3.46924	4.47033	4.06695	2.81504	4.71888	2.48838	2.66086	2.23283	1.57878	4.63241	1.85496	2.23612
Capsaicin	273	3.01994	3.782	3.60657	3.42459	2.80216	1.15479	1.06112	1.07795	0.786626	1.38536	1.20368	1.04034	0.912825	1.26432	0.633455	1.0553	1.36559	1.6058	1.16471	1.45915	1.34815	1.43779	1.35722	1.27877	4.6223	4.8119	2.84981	4.68884	4.33785	3.8369	4.91455	3.95208	4.1514	4.61646	4.25641	2.11436	3.48713	4.47618	4.08743	2.79959	4.70927	2.48816	2.68997	2.20222	1.67248	4.66733	1.77153	2.22287
	276	3.01181	3.77382	3.59902	3.4228	2.79775	1.15223	1.06128	1.07817	0.788967	1.38458	1.20345	1.0379	0.908299	1.2638	0.633647	1.05353	1.36486	1.59862	1.1623	1.45706	1.34765	1.43913	1.35853	1.28319	4.58872	4.77098	2.84978	4.6706	4.3168	3.78034	4.87109	3.88378	4.11246	4.56443	4.19818	2.08742	3.6644	4.4843	4.23895	2.83144	4.7413	2.94833	2.69165	2.19177	1.68049	4.69149	1.77005	2.21301
	279	3.0176	3.77629	3.60505	3.42874	2.7995	1.17073	1.07524	1.09099	0.792217	1.39136	1.20791	1.0432	0.905284	1.2703	0.639331	1.0551	1.36634	1.59334	1.16253	1.45908	1.34766	1.44412	1.36207	1.28123	4.69294	4.8679	2.9443	4.71102	4.35387	3.80091	4.93094	3.93034	4.16438	4.63202	4.24011	2.12912	3.90545	4.50855	4.38095	3.09639	4.76983	3.33521	2.71088	2.22589	1.6882	4.73205	1.86852	2.21257
	282	3.09572	3.77513	3.61167	3.43013	2.79852	1.18937	1.08897	1.09321	0.791541	1.39497	1.21159	1.04341	0.916715	1.26999	0.645386	1.05445	1.3675	1.59111	1.16358	1.46273	1.34777	1.44081	1.36427	1.28367	4.78384	5.00341	3.11685	4.76725	4.45358	3.8343	4.99072	3.96037	4.24062	4.70505	4.28233	2.1731	4.12243	4.52269	4.47867	3.44289	4.7936	3.63637	2.77152	2.31111	1.68569	4.7663	1.90717	2.22094
	285	3.24588	3.78001	3.61832	3.43784	2.79855	1.21013	1.11134	1.10162	0.798214	1.40281	1.2178	1.04835	0.919741	1.27144	0.650843	1.05679	1.37695	1.59502	1.17159	1.47766	1.35486	1.45987	1.38761	1.29716	4.84319	5.10107	3.3123	4.82636	4.55018	3.87369	5.05773	4.0012	4.28411	4.74088	4.32779	2.22009	4.26753	4.56564	4.55069	3.69164	4.79824	3.83913	2.79562	2.39288	1.69739	4.83031	1.99274	2.21875
	288	3.36014	3.79221	3.63328	3.44849	2.80048	1.2157	1.11698	1.10583	0.800384	1.40445	1.21705	1.04575	0.927941	1.27038	0.65399	1.05731	1.37969	1.59014	1.1803	1.49039	1.35925	1.46501	1.40224	1.29948	4.88946	5.14348	3.45986	4.88267	4.63574	3.88105	5.0983	4.04007	4.30545	4.7806	4.34896	2.27742	4.3976	4.61005	4.62995	3.83523	4.83691	4.01643	2.85097	2.45738	1.71926	4.86546	2.049	2.22438
	291	3.4434	3.81094	3.65496	3.46713	2.80102	1.22206	1.12939	1.1115	0.806255	1.41023	1.22189	1.04937	0.937837	1.27765	0.658122	1.05659	1.38186	1.58883	1.18844	1.49787	1.36139	1.4691	1.41049	1.30368	4.89048	5.19029	3.65102	4.93737	4.71202	3.89969	5.13234	4.06558	4.3277	4.81356	4.36743	2.33895	4.47018	4.67744	4.6771	3.93916	4.82103	4.10219	2.92991	2.4985	1.75543	4.90141	2.20839	2.23318
	294	3.45722	3.83714	3.68077	3.4911	2.80283	1.22141	1.13912	1.10845	0.810286	1.41288	1.22383	1.05115	0.950599	1.28556	0.661929	1.058	1.3863	1.59243	1.20029	1.50102	1.35989	1.47186	1.41301	1.30211	4.92828	5.22241	3.84647	5.0028	4.78929	3.90719	5.14467	4.077	4.34129	4.8228	4.37976	2.36094	4.52222	4.69121	4.71951	3.97106	4.82246	4.12533	3.03635	2.53314	1.82378	4.95261	2.32294	2.24494
	297	3.47669	3.8585	3.70664	3.50845	2.80837	1.22223	1.14006	1.11176	0.813781	1.41829	1.22703	1.05323	0.953217	1.2897	0.661518	1.05832	1.39255	1.60056	1.20785	1.50342	1.36395	1.47336	1.42015	1.30463	4.93332	5.24408	3.98693	5.03707	4.83782	3.91563	5.14599	4.08324	4.35062	4.84257	4.38271	2.3599	4.56824	4.70834	4.77154	3.98131	4.84522	4.13216	3.13916	2.53917	1.85216	4.98778	2.39793	2.23913
	300	3.49749	3.8681	3.71965	3.51417	2.80714	1.2241	1.13979	1.11404	0.816021	1.4198	1.22677	1.06242	0.961681	1.29581	0.659445	1.05729	1.40061	1.60698	1.21353	1.50769	1.36899	1.4759	1.42174	1.30465	4.96631	5.25705	4.12315	5.07206	4.85637	3.92514	5.16652	4.08111	4.36727	4.85169	4.39266	2.37667	4.61755	4.72208	4.81269	3.99026	4.84993	4.0896	3.23512	2.54422	1.86935	5.0098	2.50068	2.23393
	303	3.51033	3.89207	3.74714	3.5303	2.81045	1.21731	1.13515	1.11209	0.814699	1.4249	1.23125	1.06544	0.973743	1.31201	0.665303	1.05836	1.40859	1.61531	1.2199	1.51706	1.37439	1.47144	1.41773	1.30203	4.97156	5.22219	4.21063	5.07845	4.83854	3.91307	5.14025	4.07474	4.35445	4.81462	4.36867	2.39768	4.66353	4.72531	4.84054	3.97242	4.84718	4.05865	3.35055	2.55198	1.91131	5.04195	2.60758	2.24539
	306	3.51498	3.90547	3.75931	3.53741	2.80726	1.23282	1.14845	1.11957	0.816367	1.42285	1.22916	1.05982	0.974343	1.32024	0.663096	1.05614	1.42253	1.62358	1.22653	1.51839	1.38249	1.47522	1.41905	1.30778	4.96702	5.24031	4.35401	5.05897	4.83286	3.92609	5.15055	4.07636	4.37278	4.85178	4.38584	2.42761	4.69736	4.72736	4.87736	3.95257	4.86117	4.03361	3.46099	2.55178	2.06364	5.06554	2.59998	2.24159
	309	3.53188	3.93583	3.79305	3.55882	2.81724	1.23462	1.15337	1.11979	0.816484	1.42208	1.22878	1.05849	0.982725	1.32936	0.660938	1.05603	1.43718	1.63163	1.23524	1.52005	1.39214	1.4734	1.42003	1.30564	4.97036	5.23971	4.49428	5.05523	4.81156	3.93163	5.15041	4.07079	4.35112	4.83731	4.38387	2.37744	4.71157	4.73227	4.9006	3.93864	4.86576	4.03293	3.45228	2.54482	2.08735	5.09379	2.58481	2.24425
	312	3.52745	3.93977	3.79625	3.55893	2.8164	1.23184	1.16069	1.12204	0.816608	1.42217	1.22882	1.05933	1.00175	1.34759	0.661478	1.05845	1.45254	1.64519	1.24445	1.52923	1.40501	1.46954	1.41516	1.30382	4.95589	5.21743	4.64854	5.03185	4.79352	3.92619	5.13914	4.05358	4.35236	4.82424	4.37708	2.37349	4.7319	4.73056	4.91548	3.94676	4.85171	4.02198	3.48172	2.54753	2.07311	5.12816	2.59497	2.24835
	315	3.53207	3.95188	3.80873	3.56717	2.81936	1.23233	1.16094	1.12077	0.81752	1.42115	1.22814	1.05648	1.01164	1.3645	0.658747	1.05573	1.46069	1.64629	1.24584	1.52657	1.40311	1.47091	1.41372	1.30015	4.96432	5.22633	4.76884	5.03069	4.77947	3.93792	5.14317	4.07457	4.36051	4.84958	4.38799	2.39203	4.75533	4.73744	4.95808	3.93041	4.8398	4.00153	3.48034	2.53927	2.12131	5.14948	2.62527	2.25455
	318	3.53208	3.9597	3.81399	3.57195	2.81841	1.23836	1.1628	1.12225	0.817816	1.42313	1.22937	1.05737	1.02029	1.37999	0.658826	1.05752	1.47724	1.65114	1.2523	1.5303	1.41206	1.46436	1.40821	1.29904	4.94727	5.21256	4.8807	5.00567	4.73488	3.91818	5.11547	4.04223	4.33877	4.81406	4.363	2.3828	4.74322	4.73804	4.96128	3.92392	4.80372	3.99943	3.44806	2.5283	2.19835	5.17958	2.65913	2.25375
	321	3.53059	3.95948	3.81603	3.5713	2.81727	1.23829	1.16391	1.12726	0.819682	1.42202	1.22802	1.05791	1.03457	1.40941	0.657822	1.05634	1.48396	1.64966	1.25344	1.52879	1.4151	1.46673	1.40679	1.29752	4.95309	5.23376	5.02681	5.02256	4.7071	3.94481	5.13755	4.06888	4.35921	4.83153	4.37912	2.35404	4.74763	4.7394	4.98282	3.91569	4.80108	4.02449	3.43699	2.53318	2.23473	5.21937	2.71791	2.26311
	324	3.52655	3.95782	3.80976	3.57066	2.81374	1.2415	1.16307	1.12905	0.81927	1.42058	1.22819	1.05703	1.04585	1.43448	0.656099	1.05367	1.49242	1.65023	1.2498	1.52784	1.41437	1.45997	1.40018	1.29488	4.93998	5.20833	5.08883	5.01713	4.69624	3.92897	5.11426	4.04047	4.34957	4.81508	4.3719	2.34598	4.7532	4.76106	4.99545	3.94451	4.78559	4.03282	3.41553	2.53227	2.30888	5.22649	2.72629	2.25001
	327	3.53515	3.96889	3.8171	3.576	2.81767	1.2479	1.17167	1.13325	0.819019	1.41949	1.22543	1.05022	1.05168	1.45355	0.656947	1.05491	1.48962	1.655	1.2528	1.53269	1.4139	1.45919	1.39794	1.29263	4.93334	5.17844	5.11168	5.00158	4.67517	3.92774	5.10217	4.03638	4.33588	4.81487	4.36156	2.30924	4.74012	4.7468	4.98182	3.95612	4.75921	4.02243	3.36196	2.53688	2.37267	5.2644	2.73037	2.26074
	330	3.5318	3.96922	3.81839	3.57357	2.81812	1.24207	1.16226	1.13014	0.816766	1.41883	1.22641	1.04817	1.05975	1.47295	0.659415	1.05623	1.47688	1.65228	1.25216	1.53656	1.40885	1.46189	1.39912	1.29452	4.92847	5.14469	5.08955	4.97901	4.65341	3.90613	5.07139	4.03208	4.31331	4.78556	4.35227	2.28443	4.72128	4.73189	4.98118	3.94977	4.7554	4.01569	3.35371	2.54341	2.36417	5.29714	2.7298	2.25034
	333	3.52807	3.97581	3.82753	3.58198	2.82044	1.24342	1.15962	1.13454	0.818566	1.41825	1.22465	1.04607	1.06425	1.48664	0.657052	1.05277	1.46769	1.64469	1.24907	1.5334	1.40204	1.46198	1.39998	1.29375	4.91195	5.11756	5.03472	4.94158	4.60053	3.90277	5.06076	4.02414	4.31085	4.78296	4.33608	2.26775	4.69183	4.71812	4.96437	3.93643	4.75854	4.02681	3.29648	2.54107	2.35625	5.30457	2.71001	2.24373
	336	3.52391	3.96557	3.81438	3.57226	2.81881	1.23251	1.15398	1.13192	0.81742	1.41642	1.22517	1.04437	1.06492	1.49059	0.655917	1.05246	1.47338	1.63784	1.24489	1.53582	1.40171	1.45871	1.39811	1.29262	4.92597	5.09476	4.95657	4.92636	4.57075	3.89684	5.03936	3.99833	4.2885	4.77505	4.3258	2.25885	4.68325	4.69235	4.97589	3.93997	4.76623	4.02095	3.28402	2.53567	2.36811	5.32669	2.7113	2.24134
	339	3.51164	3.96946	3.81927	3.57424	2.81862	1.23166	1.15043	1.13034	0.816547	1.41879	1.22607	1.0447	1.06115	1.49326	0.65472	1.05292	1.47232	1.63372	1.24495	1.5412	1.40115	1.45431	1.39095	1.29043	4.92797	5.08394	4.93964	4.92966	4.54099	3.89222	5.03038	3.99698	4.29444	4.74882	4.32449	2.26349	4.66962	4.6982	4.96824	3.93683	4.7663	4.01478	3.21722	2.53153	2.37128	5.3286	2.70898	2.23288
	342	3.5083	3.96648	3.81233	3.57102	2.81838	1.23699	1.14339	1.13453	0.818396	1.41712	1.22291	1.04045	1.05919	1.49612	0.657377	1.05336	1.46186	1.62599	1.24091	1.54016	1.39579	1.44198	1.3766	1.27961	4.9068	5.04905	4.77755	4.90959	4.52837	3.88203	5.01547	3.97355	4.27344	4.74104	4.31233	2.25597	4.63995	4.69056	4.95598	3.94645	4.73772	4.00707	3.1852	2.53173	2.38483	5.36776	2.71286	2.23313
	345	3.5001	3.95618	3.80108	3.56503	2.81368	1.22916	1.13748	1.13086	0.817349	1.40867	1.21854	1.03752	1.05745	1.48773	0.655434	1.05189	1.45491	1.61997	1.24094	1.54065	1.39481	1.44921	1.38111	1.28442	4.89968	5.03477	4.7565	4.89015	4.50204	3.88462	5.00187	3.97544	4.27237	4.73585	4.30342	2.23861	4.63189	4.68137	4.95808	3.93405	4.70975	4.0028	3.17251	2.53406	2.3478	5.38031	2.72013	2.23564
	348	3.49309	3.95965	3.80526	3.56956	2.81572	1.22221	1.13024	1.12611	0.813785	1.4119	1.22097	1.04005	1.0474	1.4717	0.65165	1.05171	1.44551	1.60807	1.23519	1.53369	1.3894	1.4379	1.3655	1.27821	4.8242	5.00985	4.81129	4.86852	4.48332	3.86626	4.98735	3.9708	4.26027	4.71203	4.28986	2.22438	4.62442	4.67861	4.95098	3.93525	4.68784	4.011	3.12881	2.53022	2.37242	5.38912	2.72353	2.22874
	351	3.47961	3.95766	3.79884	3.56707	2.81467	1.22271	1.12148	1.12431	0.814553	1.41268	1.22296	1.03912	1.04516	1.4545	0.650905	1.05122	1.44428	1.59839	1.23309	1.52807	1.38986	1.42981	1.35351	1.26848	4.82631	4.96513	4.75616	4.85246	4.45272	3.85296	4.965	3.9444	4.23391	4.68623	4.28024	2.20677	4.59482	4.66617	4.93789	3.93147	4.67292	3.98894	3.08913	2.52747	2.38904	5.40556	2.72844	2.23188
	354	3.47325	3.95487	3.80056	3.5636	2.81221	1.22513	1.11903	1.12519	0.813309	1.41303	1.22365	1.03857	1.04367	1.44077	0.649539	1.0512	1.44324	1.58957	1.22987	1.51951	1.38891	1.43101	1.35558	1.27218	4.81665	4.97011	4.70509	4.83293	4.42499	3.85655	4.95768	3.94617	4.24031	4.68335	4.25759	2.21194	4.56328	4.65189	4.92257	3.90721	4.65389	3.97576	3.05556	2.53249	2.37018	5.42851	2.72384	2.2234
	357	3.46021	3.94538	3.79154	3.55398	2.81021	1.22307	1.12728	1.1233	0.813197	1.40785	1.21888	1.0326	1.04235	1.42676	0.648466	1.05144	1.44053	1.57858	1.22668	1.5126	1.38607	1.43235	1.35507	1.27155	4.80791	4.95798	4.65089	4.81638	4.40634	3.84756	4.94206	3.92222	4.22638	4.6705	4.24929	2.1924	4.55094	4.6441	4.92561	3.89866	4.6573	3.9774	3.03231	2.52007	2.34122	5.43499	2.72753	2.2266
	360	3.44396	3.93411	3.78353	3.54886	2.80647	1.22998	1.13213	1.12452	0.80758	1.40845	1.22127	1.03453	1.0427	1.42207	0.647545	1.05055	1.4488	1.56986	1.22609	1.50806	1.3902	1.42922	1.35223	1.27093	4.79746	4.9403	4.59823	4.79751	4.37516	3.83123	4.92077	3.91688	4.20169	4.65714	4.23248	2.19067	4.52775	4.63718	4.90969	3.90964	4.65313	3.96105	3.02645	2.5134	2.32288	5.42904	2.72663	2.22007
	363	3.42872	3.9206	3.76876	3.54067	2.80409	1.22979	1.13653	1.12557	0.807163	1.41223	1.22379	1.03127	1.03916	1.41367	0.647804	1.05152	1.44856	1.56298	1.22249	1.50464	1.39087	1.43429	1.35482	1.27518	4.79986	4.93419	4.61622	4.7979	4.38498	3.84376	4.9226	3.92978	4.21111	4.65484	4.23294	2.20248	4.49186	4.63173	4.8948	3.89047	4.63359	3.92947	3.01342	2.51757	2.3566	5.44894	2.73262	2.22491
	366	3.41834	3.91143	3.75804	3.5335	2.80231	1.22206	1.1372	1.12314	0.807245	1.40765	1.21893	1.03117	1.03977	1.41074	0.648563	1.04891	1.43469	1.55043	1.21393	1.49831	1.38015	1.43383	1.35329	1.27281	4.75779	4.91892	4.58984	4.76799	4.35132	3.82791	4.9004	3.91586	4.19674	4.64036	4.22909	2.18586	4.45669	4.60317	4.87518	3.86612	4.60963	3.92575	2.95759	2.5148	2.33688	5.44149	2.71346	2.23461
	369	3.40174	3.89689	3.74326	3.52236	2.79867	1.21134	1.12715	1.11916	0.804631	1.4103	1.21976	1.03293	1.03399	1.40057	0.648645	1.05008	1.43257	1.54831	1.21495	1.50222	1.38122	1.42615	1.34594	1.26712	4.76633	4.91592	4.61421	4.7651	4.3462	3.83996	4.89997	3.92149	4.20908	4.65695	4.23139	2.20623	4.44728	4.59223	4.8906	3.85242	4.62751	3.91848	2.91275	2.5042	2.31609	5.4296	2.70601	2.21731
	372	3.38957	3.8911	3.73414	3.51827	2.79858	1.20951	1.12173	1.11879	0.801998	1.41067	1.22335	1.03289	1.02995	1.39504	0.646718	1.05014	1.4283	1.54254	1.21274	1.49913	1.37971	1.41606	1.33812	1.26174	4.74075	4.87166	4.56323	4.74871	4.31612	3.82072	4.87053	3.89596	4.18071	4.6121	4.20147	2.19399	4.40683	4.59523	4.8683	3.84843	4.61387	3.89892	2.90593	2.49452	2.31626	5.42412	2.69933	2.22336
	375	3.37143	3.88384	3.72803	3.51302	2.7956	1.20563	1.12214	1.11993	0.798509	1.40942	1.22053	1.03219	1.02695	1.38601	0.647448	1.04844	1.41838	1.534	1.20518	1.49757	1.37696	1.41814	1.33673	1.26089	4.72029	4.87641	4.56323	4.75545	4.31706	3.82377	4.88177	3.89268	4.18377	4.62641	4.20504	2.19276	4.35562	4.58359	4.83218	3.82592	4.58786	3.87043	2.89261	2.50089	2.30959	5.43272	2.70172	2.21989
	378	3.35034	3.87297	3.71865	3.50763	2.79435	1.19374	1.11511	1.11547	0.7989	1.41176	1.22331	1.03268	1.02672	1.38174	0.645972	1.05038	1.4169	1.52877	1.20375	1.49929	1.38151	1.41051	1.3268	1.25791	4.70714	4.87203	4.55305	4.73852	4.30806	3.81322	4.86426	3.89253	4.17801	4.60792	4.1927	2.19067	4.33417	4.55323	4.83134	3.80294	4.59235	3.85954	2.85489	2.49045	2.30543	5.41626	2.69619	2.21984
	381	3.32977	3.86213	3.70821	3.50006	2.7914	1.19442	1.10844	1.11658	0.799487	1.41225	1.22109	1.03387	1.02018	1.37455	0.64315	1.04935	1.41074	1.52394	1.20159	1.49223	1.37552	1.414	1.3277	1.25708	4.68508	4.84812	4.53045	4.72464	4.28536	3.80002	4.84504	3.86436	4.16311	4.5908	4.17598	2.17946	4.30535	4.5667	4.82695	3.80002	4.60063	3.84522	2.76091	2.47943	2.2825	5.39418	2.67833	2.20438
	384	3.31357	3.85393	3.6953	3.49018	2.79073	1.18714	1.1032	1.11255	0.798198	1.41396	1.22097	1.03063	1.01423	1.37563	0.648267	1.05	1.40578	1.51697	1.19758	1.48718	1.37493	1.4041	1.321	1.2521	4.68662	4.85238	4.52844	4.74925	4.29592	3.80552	4.84681	3.87381	4.17019	4.60201	4.18496	2.18435	4.25004	4.56122	4.79013	3.79222	4.57543	3.81268	2.75781	2.48066	2.28142	5.39312	2.68197	2.21093
	387	3.30793	3.84259	3.68115	3.48151	2.79045	1.18299	1.10082	1.11276	0.796616	1.40827	1.2193	1.02723	1.00564	1.36607	0.647033	1.04776	1.40092	1.51159	1.19416	1.48165	1.37039	1.40449	1.31707	1.24978	4.67081	4.83857	4.52295	4.73519	4.30129	3.79534	4.8203	3.86058	4.15136	4.5851	4.17208	2.19074	4.21643	4.53876	4.78759	3.76567	4.57591	3.79641	2.74276	2.48063	2.28081	5.39817	2.6801	2.22082
	390	3.29179	3.8355	3.67342	3.47449	2.7893	1.18263	1.09925	1.11116	0.795382	1.40968	1.2235	1.03014	1.00162	1.35555	0.646564	1.04724	1.39976	1.50462	1.19151	1.47877	1.37115	1.40407	1.31525	1.25084	4.68382	4.82459	4.51966	4.71818	4.2955	3.78916	4.82836	3.85598	4.1426	4.57164	4.16189	2.16616	4.16026	4.53177	4.75359	3.75957	4.55469	3.76402	2.7286	2.46314	2.27076	5.3817	2.66913	2.20721
	393	3.26935	3.8175	3.65458	3.46116	2.7891	1.17189	1.09285	1.10589	0.793336	1.40935	1.22369	1.02774	1.00441	1.35218	0.646239	1.04804	1.40024	1.49974	1.1877	1.47631	1.37342	1.40588	1.31682	1.2506	4.66831	4.81552	4.50296	4.69975	4.276	3.78604	4.81389	3.85017	4.13893	4.56465	4.1649	2.16217	4.14885	4.52778	4.76026	3.73714	4.56968	3.75822	2.72388	2.46853	2.26931	5.38122	2.67	2.2134
	396	3.25115	3.82174	3.65656	3.46433	2.79304	1.16969	1.09657	1.10676	0.795768	1.40667	1.22223	1.02512	1.00177	1.3462	0.645373	1.04848	1.39789	1.496	1.18773	1.4737	1.37072	1.39735	1.30852	1.24832	4.66187	4.80418	4.48986	4.68951	4.2552	3.78456	4.82642	3.84158	4.14371	4.58565	4.16965	2.15796	4.10892	4.53873	4.74236	3.73039	4.55664	3.7363	2.69339	2.45877	2.2623	5.36703	2.67159	2.20568
	399	3.24574	3.80057	3.63434	3.44864	2.78636	1.16427	1.09211	1.10559	0.796053	1.40722	1.22252	1.02699	1.00178	1.34336	0.644234	1.04811	1.39514	1.491	1.18511	1.47027	1.37092	1.39895	1.30735	1.24802	4.64398	4.78515	4.46598	4.67791	4.25138	3.77515	4.81072	3.83957	4.13131	4.55868	4.16885	2.16132	4.05984	4.52425	4.71133	3.71587	4.53491	3.70486	2.68466	2.45701	2.24854	5.37188	2.6634	2.21932
	402	3.24297	3.79829	3.6354	3.44814	2.78771	1.15991	1.09333	1.10229	0.792994	1.40558	1.22223	1.02927	1.0026	1.34524	0.647896	1.04733	1.39427	1.48737	1.18439	1.47033	1.3733	1.39655	1.30465	1.244	4.62948	4.77323	4.44618	4.66646	4.24328	3.7715	4.80825	3.83399	4.12443	4.55761	4.15804	2.13729	4.02881	4.50593	4.70564	3.69761	4.54518	3.6943	2.66963	2.45578	2.248	5.36203	2.65185	2.20674
	405	3.22629	3.79453	3.6288	3.44628	2.78792	1.16386	1.12166	1.10899	0.792224	1.40665	1.22251	1.02764	0.990485	1.33765	0.643903	1.04684	1.3913	1.4779	1.18065	1.46664	1.37014	1.39617	1.30258	1.24595	4.61762	4.76428	4.44464	4.65196	4.22922	3.76635	4.79955	3.84117	4.11879	4.55059	4.15443	2.133	3.97196	4.51327	4.66354	3.69208	4.52123	3.64817	2.64904	2.44317	2.24639	5.34039	2.63808	2.20688
	408	3.21215	3.78794	3.62416	3.44574	2.78971	1.15671	1.13176	1.10202	0.789216	1.40536	1.22273	1.02626	0.987788	1.33984	0.646738	1.04658	1.39153	1.47052	1.17912	1.46273	1.37115	1.38922	1.29615	1.23846	4.62385	4.75603	4.45198	4.6516	4.23698	3.76011	4.78086	3.81481	4.11132	4.52635	4.14451	2.1368	3.92577	4.48457	4.64972	3.65534	4.51605	3.63392	2.64923	2.4413	2.24419	5.34976	2.64411	2.20972
	411	3.20051	3.77998	3.61596	3.43791	2.78909	1.15454	1.12514	1.10411	0.791991	1.40437	1.22102	1.02608	0.980723	1.33183	0.644976	1.04507	1.38779	1.45947	1.17647	1.45716	1.36431	1.38788	1.2958	1.24038	4.59874	4.73085	4.43429	4.64078	4.22921	3.75516	4.77122	3.80075	4.11034	4.50727	4.1344	2.12764	3.91195	4.47774	4.65512	3.63795	4.53277	3.62202	2.62624	2.42625	2.23956	5.31538	2.62094	2.20116
	414	3.1968	3.77426	3.60569	3.43184	2.78501	1.15066	1.1196	1.10092	0.790886	1.40119	1.22046	1.02428	0.980012	1.3315	0.644636	1.04454	1.388	1.45401	1.17618	1.45691	1.36351	1.38464	1.28913	1.23796	4.59795	4.7262	4.44378	4.63753	4.22408	3.75224	4.76086	3.80564	4.09989	4.50666	4.13328	2.12093	3.86087	4.48338	4.61464	3.63355	4.51004	3.59604	2.62647	2.42209	2.22442	5.30935	2.60893	2.19575
	417	3.18146	3.76668	3.60728	3.43097	2.78874	1.14816	1.11346	1.09882	0.788444	1.40308	1.22179	1.02614	0.97587	1.32742	0.646434	1.04451	1.38646	1.44891	1.17614	1.45747	1.36747	1.38801	1.29298	1.23933	4.59153	4.72903	4.41456	4.62821	4.21651	3.74349	4.75694	3.80554	4.08792	4.4974	4.11995	2.11674	3.83015	4.4696	4.59494	3.61625	4.49219	3.58339	2.63154	2.4258	2.22378	5.31636	2.61861	2.19974
	420	3.16899	3.76198	3.59681	3.42269	2.78791	1.14457	1.09503	1.09129	0.785485	1.40149	1.21866	1.02411	0.97549	1.3266	0.648125	1.04668	1.39174	1.44906	1.17608	1.45994	1.36989	1.38242	1.28886	1.23359	4.60025	4.73021	4.42136	4.64661	4.23024	3.75795	4.75708	3.79332	4.10275	4.5103	4.12605	2.11819	3.81747	4.47247	4.58211	3.59853	4.4935	3.56618	2.61588	2.41206	2.20858	5.2983	2.59914	2.19735
	423	3.15509	3.76138	3.59387	3.4206	2.78771	1.14835	1.09526	1.09281	0.792082	1.39769	1.21795	1.02292	0.97449	1.32436	0.650405	1.04532	1.3889	1.44217	1.17676	1.45684	1.37163	1.37895	1.28343	1.2312	4.58322	4.71069	4.40146	4.62503	4.20948	3.74266	4.74536	3.80897	4.08223	4.49433	4.1167	2.10642	3.79238	4.47262	4.57198	3.58547	4.49405	3.54769	2.61101	2.40623	2.2054	5.28825	2.57255	2.19616
	426	3.15437	3.75568	3.5959	3.4133	2.78829	1.14882	1.08218	1.08896	0.78924	1.40006	1.21964	1.02469	0.971114	1.31561	0.645391	1.04676	1.3909	1.44186	1.17765	1.45858	1.37105	1.37667	1.28025	1.2296	4.583	4.7109	4.4097	4.63091	4.21346	3.7468	4.74886	3.80587	4.08227	4.49959	4.11782	2.1215	3.7616	4.46001	4.54933	3.58141	4.48512	3.52597	2.61605	2.4036	2.20529	5.28161	2.52227	2.19126
	429	3.15377	3.74632	3.58668	3.41132	2.7881	1.15362	1.08641	1.09545	0.788691	1.40239	1.22059	1.0235	0.971392	1.31415	0.646546	1.04438	1.38535	1.43042	1.17163	1.45045	1.36674	1.37566	1.27934	1.23185	4.56863	4.70169	4.39774	4.63353	4.21007	3.73864	4.74241	3.80001	4.09444	4.50604	4.12251	2.112	3.73488	4.45517	4.52604	3.56735	4.47802	3.50634	2.61914	2.40251	2.20094	5.28282	2.45597	2.1834
	432	3.13938	3.74997	3.58114	3.4067	2.78752	1.16038	1.09797	1.09535	0.787226	1.39879	1.21665	1.02154	0.972573	1.31527	0.647484	1.04515	1.38758	1.42862	1.1717	1.4534	1.37034	1.37371	1.2785	1.22706	4.57101	4.69988	4.39772	4.63578	4.20477	3.73953	4.74597	3.79473	4.08264	4.48257	4.10656	2.10589	3.71425	4.43901	4.50757	3.54898	4.48108	3.48533	2.61168	2.39394	2.17726	5.2755	2.39919	2.18394
	435	3.12432	3.74141	3.58368	3.40465	2.78945	1.15117	1.09894	1.08774	0.790376	1.40044	1.2181	1.02176	0.970509	1.31646	0.651154	1.04591	1.38815	1.42951	1.17199	1.45504	1.37003	1.374	1.2756	1.22964	4.55154	4.68723	4.38226	4.62157	4.18932	3.7417	4.74316	3.78433	4.07675	4.4773	4.11135	2.09453	3.70754	4.44075	4.50323	3.53265	4.4821	3.47007	2.59998	2.38692	2.17494	5.26888	2.37779	2.18502
	438	3.11527	3.73074	3.57704	3.39976	2.78604	1.1468	1.09641	1.0883	0.78894	1.39934	1.21741	1.02001	0.96798	1.31187	0.651743	1.04437	1.38577	1.42386	1.17074	1.45297	1.36956	1.37253	1.27546	1.22887	4.54731	4.67944	4.39071	4.61625	4.18764	3.73067	4.72868	3.77226	4.07068	4.48352	4.11512	2.08575	3.70331	4.44965	4.49795	3.51894	4.48887	3.45316	2.59733	2.37805	2.15872	5.27211	2.34482	2.18535
	441	3.11765	3.72542	3.57008	3.40234	2.78729	1.1546	1.10685	1.09493	0.788384	1.39646	1.21594	1.01916	0.966182	1.31287	0.649445	1.04226	1.38462	1.41802	1.16577	1.44842	1.36323	1.36826	1.269	1.22097	4.53835	4.66139	4.36515	4.61269	4.1757	3.72347	4.71707	3.76887	4.06766	4.46507	4.08952	2.08443	3.66727	4.45054	4.4635	3.51722	4.45964	3.42081	2.60367	2.37445	2.14769	5.2698	2.31479	2.17639
	444	3.10715	3.72427	3.56474	3.39665	2.78655	1.1486	1.11262	1.08848	0.791576	1.39887	1.21965	1.01736	0.965459	1.31164	0.649638	1.04232	1.38271	1.41552	1.16671	1.44924	1.36308	1.36962	1.27193	1.22501	4.54219	4.68418	4.37582	4.62161	4.17962	3.73081	4.72461	3.77048	4.07941	4.48259	4.09898	2.08849	3.65996	4.42956	4.45376	3.49349	4.4575	3.39094	2.61096	2.37892	2.14079	5.28291	2.30391	2.17037
	447	3.08772	3.71575	3.56653	3.39019	2.78933	1.15195	1.1161	1.09216	0.791062	1.39925	1.22097	1.01951	0.966405	1.31138	0.651875	1.04108	1.38164	1.41389	1.16406	1.44854	1.36347	1.37073	1.27295	1.22294	4.52794	4.66524	4.3618	4.60347	4.1647	3.72086	4.70561	3.75834	4.05133	4.44738	4.08349	2.06541	3.66464	4.42503	4.457	3.47634	4.46634	3.37017	2.60356	2.36283	2.1245	5.26623	2.27299	2.15418
	450	3.08038	3.70957	3.55937	3.39255	2.78715	1.14778	1.11593	1.09242	0.787386	1.39811	1.21782	1.01932	0.963358	1.30798	0.652824	1.0438	1.38765	1.41764	1.16813	1.45391	1.3715	1.36905	1.27107	1.22229	4.54153	4.68726	4.38149	4.62515	4.18511	3.73112	4.72847	3.77096	4.08	4.46872	4.10682	2.12358	3.66026	4.43893	4.44026	3.46671	4.46354	3.34408	2.60507	2.3538	2.12441	5.26403	2.23425	2.16683
	453	3.07821	3.70909	3.55335	3.38328	2.78699	1.14341	1.10658	1.08902	0.789758	1.39376	1.21436	1.01702	0.96483	1.30706	0.654404	1.04346	1.38799	1.41547	1.16454	1.45304	1.37229	1.36862	1.26828	1.22325	4.54049	4.66604	4.35422	4.61204	4.16595	3.71778	4.70849	3.75737	4.0593	4.47133	4.08002	2.10416	3.64831	4.42794	4.41015	3.45225	4.43953	3.30763	2.60756	2.35496	2.10353	5.27533	2.22351	2.16847
	456	3.07627	3.69418	3.54168	3.38262	2.79056	1.14531	1.10004	1.08893	0.78913	1.39487	1.21642	1.01559	0.96307	1.30513	0.655286	1.0427	1.38467	1.41422	1.16566	1.45047	1.36962	1.36577	1.26581	1.2206	4.53822	4.67228	4.34888	4.5998	4.16836	3.72535	4.71651	3.76767	4.06969	4.46791	4.08822	2.09259	3.65474	4.41047	4.41014	3.42904	4.45074	3.27453	2.5977	2.34511	2.10279	5.27253	2.19096	2.17336
	459	3.06179	3.69607	3.53789	3.38487	2.79489	1.13415	1.09601	1.08476	0.788426	1.3948	1.21624	1.01542	0.964648	1.31256	0.657332	1.04196	1.37957	1.40909	1.16294	1.44592	1.36391	1.36365	1.2637	1.22211	4.5242	4.64556	4.33041	4.59921	4.15587	3.70803	4.68812	3.73736	4.04759	4.44249	4.07664	2.07539	3.60948	4.40928	4.37672	3.41552	4.42324	3.23914	2.59484	2.33236	2.09864	5.26274	2.20963	2.16066
	462	3.05438	3.68719	3.5373	3.38111	2.79599	1.1317	1.09231	1.08973	0.786464	1.39497	1.21742	1.01415	0.964	1.30814	0.656772	1.04172	1.37984	1.40799	1.16385	1.44452	1.3661	1.36541	1.26555	1.22014	4.51854	4.64217	4.32829	4.58807	4.14974	3.71056	4.70336	3.74828	4.04935	4.44026	4.07665	2.08238	3.59441	4.39999	4.3649	3.38306	4.42021	3.2091	2.59967	2.33176	2.09497	5.27778	2.20853	2.16212
	465	3.04641	3.68498	3.53988	3.37952	2.79673	1.12441	1.08938	1.08544	0.783294	1.39262	1.21855	1.00869	0.960473	1.30306	0.655147	1.04118	1.37894	1.40569	1.16202	1.44336	1.36679	1.36072	1.26149	1.21843	4.51422	4.65032	4.31576	4.58879	4.15053	3.7087	4.69942	3.74092	4.04711	4.45602	4.08043	2.08708	3.58277	4.4055	4.3501	3.37017	4.41797	3.17244	2.60097	2.31669	2.09466	5.25861	2.16454	2.16007
	468	3.03376	3.67943	3.53308	3.37458	2.79197	1.11612	1.08477	1.08208	0.785176	1.39355	1.216	1.01219	0.959724	1.30081	0.653304	1.03862	1.37379	1.39926	1.15896	1.44016	1.36134	1.36665	1.26527	1.2199	4.49341	4.63281	4.30992	4.58117	4.13706	3.699	4.66807	3.7331	4.04157	4.43299	4.07039	2.08299	3.57687	4.39481	4.34075	3.35346	4.41724	3.13807	2.60054	2.31309	2.09135	5.25985	2.17872	2.15821
	471	3.02834	3.67559	3.53146	3.37063	2.78925	1.1128	1.08204	1.08317	0.786111	1.39155	1.21735	1.00985	0.95963	1.30156	0.654149	1.04071	1.38367	1.40797	1.16499	1.44746	1.37162	1.36361	1.26293	1.21806	4.49705	4.62356	4.29896	4.56909	4.13259	3.69772	4.66877	3.72118	4.03755	4.42309	4.05268	2.06938	3.57291	4.39842	4.33622	3.33542	4.41466	3.11376	2.60528	2.30461	2.08456	5.26858	2.14665	2.17566
	474	3.01534	3.6684	3.5246	3.37111	2.78895	1.10687	1.07975	1.07894	0.785028	1.39077	1.21523	1.01002	0.960473	1.30141	0.65348	1.04068	1.38407	1.40394	1.16208	1.44429	1.37254	1.35638	1.25626	1.21287	4.49526	4.61919	4.29986	4.57005	4.1285	3.69752	4.67593	3.7145	4.03524	4.41983	4.0495	2.07396	3.55771	4.40245	4.31627	3.3215	4.40105	3.07695	2.61181	2.30093	2.08385	5.26986	2.17888	2.17246
	477	2.99897	3.67442	3.51578	3.36498	2.78864	1.10546	1.07444	1.07255	0.783497	1.39039	1.21472	1.00476	0.961782	1.30421	0.65407	1.03827	1.38098	1.39686	1.15921	1.43962	1.36887	1.35822	1.25892	1.21816	4.50608	4.63771	4.31566	4.5735	4.13695	3.71774	4.6771	3.72008	4.04252	4.44061	4.06077	2.08076	3.5445	4.38979	4.29438	3.30122	4.39096	3.03608	2.61714	2.29682	2.07827	5.26731	2.14823	2.17681
	480	2.99482	3.6662	3.51968	3.36781	2.78829	1.11138	1.06701	1.06877	0.7825	1.38673	1.21178	0.997534	0.96045	1.30278	0.657175	1.03712	1.37973	1.39685	1.15868	1.43864	1.36588	1.35515	1.25419	1.21365	4.50776	4.62038	4.31406	4.55992	4.1308	3.70052	4.66423	3.70666	4.02793	4.42529	4.05185	2.07295	3.55454	4.3802	4.301	3.26997	4.39028	3.02019	2.61833	2.28389	2.07735	5.2579	2.16535	2.16926
KCl	483	2.99089	3.66637	3.5191	3.36732	2.80624	1.12319	1.15376	1.1959	0.800318	1.4806	1.28054	1.0204	0.995949	1.94606	0.674962	1.03813	1.37931	1.39862	1.1589	1.43968	1.36653	1.38894	1.29478	1.23326	4.84187	4.64937	5.01486	5.4469	4.57887	3.71726	4.66171	3.78058	4.10452	4.48468	4.03662	2.86565	4.61713	4.73001	4.77539	3.87225	4.40272	4.13864	5.29777	2.38946	2.97295	5.45428	2.42589	2.21762
	486	3.0117	3.8438	3.72586	3.50205	2.80795	1.25994	1.2191	1.25392	0.801196	1.47272	1.28496	1.04198	0.99963	1.99086	0.676812	1.03491	1.48603	1.55544	1.22289	1.53471	1.42596	1.38309	1.30066	1.22892	4.724	4.66383	4.98121	5.46989	4.58102	3.7205	4.65314	3.75884	4.12284	4.51078	4.08294	3.35041	4.73044	4.65873	4.84889	3.85999	4.45233	4.15895	5.28587	2.38912	3.14348	5.50911	2.47126	2.30247
	489	3.07895	3.88964	3.74214	3.50797	2.81073	1.36038	1.22447	1.24069	0.800189	1.47386	1.28314	1.04768	0.998996	1.99635	0.677175	1.03464	1.54946	1.64807	1.24573	1.55405	1.45085	1.37952	1.29273	1.22499	4.65256	4.6732	4.93153	5.40772	4.54272	3.72247	4.65045	3.77603	4.13929	4.5261	4.10168	3.38107	4.72142	4.6154	4.87639	3.81926	4.42359	4.09375	5.21843	2.38987	3.10329	5.49643	2.45606	2.30473
	492	3.06391	3.87444	3.72958	3.49831	2.81503	1.36549	1.2345	1.24741	0.801641	1.47052	1.28049	1.05478	0.994165	1.99859	0.680697	1.03694	1.56479	1.67455	1.25339	1.56345	1.45929	1.37207	1.27944	1.22027	4.60836	4.65175	4.86766	5.32728	4.4918	3.71948	4.62746	3.74009	4.12782	4.51597	4.10376	3.36052	4.7284	4.62699	4.91806	3.80728	4.43397	4.07073	5.22676	2.39884	3.07358	5.51218	2.45498	2.31459
	495	3.05241	3.85379	3.71624	3.488	2.81821	1.36825	1.23307	1.23131	0.799542	1.46926	1.28035	1.05288	0.98412	1.99663	0.679681	1.03713	1.56488	1.68119	1.2524	1.56131	1.45748	1.3629	1.26852	1.21647	4.58874	4.64901	4.80898	5.26343	4.4452	3.70998	4.62375	3.75054	4.11376	4.51184	4.10916	3.34167	4.66562	4.58836	4.88346	3.74889	4.49853	4.00177	5.18378	2.38697	3.0251	5.47476	2.44063	2.30109
	498	3.04248	3.83985	3.7037	3.47872	2.82145	1.3577	1.2297	1.2315	0.80044	1.46181	1.27559	1.05172	0.994582	1.99301	0.67814	1.0369	1.56917	1.68596	1.25165	1.56158	1.46229	1.36338	1.26703	1.21784	4.57172	4.65971	4.76527	5.21218	4.40998	3.72184	4.63549	3.75234	4.13204	4.5009	4.09992	3.3229	4.65285	4.57077	4.88782	3.72796	4.49541	3.96064	5.15546	2.38081	2.98115	5.47222	2.41664	2.31392
	501	3.03291	3.82883	3.69501	3.47107	2.82274	1.35141	1.22888	1.22957	0.803684	1.44249	1.29622	1.04677	0.991718	1.99381	0.678127	1.03723	1.57205	1.69009	1.25253	1.56185	1.46608	1.35597	1.25863	1.21169	4.5648	4.6638	4.73763	5.17441	4.39348	3.7274	4.63919	3.76236	4.13257	4.52323	4.09218	3.29584	4.61803	4.54966	4.86907	3.69417	4.47598	3.92041	5.12832	2.36717	2.94347	5.45469	2.40928	2.31094
[truncated: 32 more columns]

## Sheet: Fig 7
Fig 7. Immunofluoresence analysis_CGRP, SP
CGRP					SP
Replicate (n)	Control	Repeat Blast			Replicate (n)	Control	Repeat Blast
1	81	156			1	108	142
2	88	200			2	75	129
3	113	187			3	92	175
4	119	225			4	117	166

## Sheet: Fig 8
Fig 8. Immunohistochemistry analysis_GFAP
Replicate (n)	Control	Unrestrained	Restrained
1	1	1.34	1.304
2	1.19	1.74	1.1355
3	1.21	1.83	1.049
4	1.1	1.19	1.1452
5	1.14	1.29	1.116
